# Supplementary material for: Metagenome of Gut Microbiota Provides a Novel Insight into the Pathogenicity of Balantioides coli in Weaned Piglets
Source: Int J Mol Sci. 2023 Jun 28;24(13):10791. doi: 10.3390/ijms241310791 (PMC10342044; doi:10.3390/ijms241310791)
Supplement: Supplementary file 1 [file ijms-24-10791-s001.zip]

Archive with 10 entries (10 files):
- Supplementary FigureS1.tif
- Supplementary FigureS2.tif
- Supplementary Table S1.xlsx
- Supplementary Table S2.xlsx
- Supplementary Table S3.xlsx
- Supplementary Table S4.xlsx
- Supplementary Table S5.xlsx
- Supplementary Table S6.xlsx
- Supplementary Table S7.xlsx
- Supplementary Table S8.xlsx
