# Supplementary material for: Metagenome of Gut Microbiota Provides a Novel Insight into the Pathogenicity of Balantioides coli in Weaned Piglets
Source: Int J Mol Sci. 2023 Jun 28;24(13):10791. doi: 10.3390/ijms241310791 (PMC10342044; doi:10.3390/ijms241310791)
Supplement: Supplementary file 1 [file ijms-24-10791-s001.zip › Supplementary Table S1.xlsx]

## Sheet: Sheet1
Table S1. The metadata of all samples collected in this study
Sample number	Sample Information										Selected samples
	Age(days old)	Symptom	Medication	B.coli	TPG	Other parasites	PEDV	PoRV	TGEV	Group
1	40~45	Diarrhea	None	+	9344.57	-	-	-	-	D	D1
2	40~45	Diarrhea	None	+	600.78	-	-	-	-	D
3	40~45	Diarrhea	None	+	5800.76	-	-	-	-	D
4	40~45	Diarrhea	None	+	10725.5	-	-	-	-	D	D2
5	40~45	Diarrhea	None	+	6532.79	-	-	-	-	D
6	40~45	Diarrhea	None	+	7265.44	-	-	-	-	D
7	40~45	Diarrhea	None	+	9867.77	-	-	-	-	D	D3
8	40~45	Diarrhea	None	+	11125.3	-	-	-	-	D	D4
9	40~45	Diarrhea	None	+	11053.5	-	-	-	-	D	D5
10	40~45	Diarrhea	None	+	10057.9	-	-	-	-	D	D6
11	40~45	Diarrhea	None	+	9613.75	-	-	-	-	D	D7
12	40~45	Diarrhea	None	+	9886.43	-	+	-	-	D	D8
13	40~45	Diarrhea	None	+	4218.84	-	-	-	-	D
14	40~45	Diarrhea	None	+	6923.54	-	-	-	-	D
15	40~45	Diarrhea	None	+	10982.4	-	-	-	-	D	D9
16	40~45	Diarrhea	None	+	7267.55	-	-	-	-	D
17	40~45	Diarrhea	None	+	9934.59	-	-	-	-	D	D10
18	40~45	Diarrhea	None	+	4328.64	-	-	-	-	D
19	40~45	Diarrhea	None	+	4935.51	-	-	-	-	D
20	40~45	Diarrhea	None	+	900.08	-	-	-	-	D
21	40~45	Diarrhea	None	+	6876.48	-	-	-	-	D
22	40~45	Healthy	None	+	783.22	-	-	-	-	H
23	40~45	Healthy	None	-	0	-	-	-	-	H	H1
24	40~45	Healthy	None	-	0	-	-	-	-	H	H2
25	40~45	Healthy	None	-	0	-	-	-	-	H	H3
26	40~45	Healthy	None	-	0	-	-	-	-	H	H4
27	40~45	Healthy	None	-	0	-	-	-	-	H	H5
28	40~46	Healthy	None	-	0	-	-	-	-	H	H6
29	40~47	Healthy	None	-	0	-	-	-	-	H	H7
30	40~48	Healthy	None	-	0	-	+	-	-	H	H8
weaned piglet: Duroc × Landrace × Yorkshire cross-bred piglets TPG : trophozoites of Balantioides coli per gram of feces Group D : the B.coli-positive piglets ; Group H : the B.coli-negative piglets; Medication shown whether the subjects recevied any antibitics or probiotics for at least one month before collecting samples
