# Supplementary material for: Metagenome of Gut Microbiota Provides a Novel Insight into the Pathogenicity of Balantioides coli in Weaned Piglets
Source: Int J Mol Sci. 2023 Jun 28;24(13):10791. doi: 10.3390/ijms241310791 (PMC10342044; doi:10.3390/ijms241310791)
Supplement: Supplementary file 1 [file ijms-24-10791-s001.zip › Supplementary Table S2.xlsx]

## Sheet: Sheet1
Table S2. Summary of metagenomic sequencing and assembly data
Data production										Single-sample assembly							Gene prediction
Sample id	Raw reads	Rawdata(G)	Cleanreads	Cleandata(G)	Low quality and Adapter(%)	Host(%)	Clean reads for analysis	Clean bases(bp)	Data use rate(%)	Number of contigs (#)	N50 length (bp)	N90 length (bp)	Total length of contigs (bp)	Maximal length Contigs (bp)	Pread_Contig(%)	Average length Contigs (bp)	Number of ORFs(#)	Total length ORFs (bp)	Maximal length of ORFs (bp)	Average length of ORFs (bp)
D1	46668896	7.05	46205016	6.97	0.0129	0.0761	42653678	6398051700	0.913964	248931	1603	562	318401471	320927	0.8149	1279.1	490966	255353142	14913	520
D2	49037946	7.4	48546086	7.33	0.0141	0.0619	45347254	6802088100	0.924738	213948	2616	609	342009652	206243	0.8878	1598.6	478221	277283469	17160	579
D3	47295160	7.14	46892586	7.08	0.0186	0.0724	43156914	6473537100	0.912502	226387	2399	600	348368374	173829	0.877	1538.8	504799	284880984	13590	564
D4	45247970	6.83	44871534	6.77	0.0109	0.0681	41779936	6266990400	0.923355	212835	2252	595	318549433	317952	0.8787	1496.7	466215	258484821	16455	554
D5	49562560	7.48	49131698	7.41	0.0113	0.0747	45476726	6821508900	0.917562	226734	2308	601	345945104	272534	0.8827	1525.8	502939	283424088	19926	563
D6	51400640	7.76	50921838	7.69	0.0121	0.0829	46686772	7003015800	0.908292	277167	2085	593	403727255	266294	0.8536	1456	591187	329088251	11883	556
D7	50490746	7.62	50022156	7.55	0.00952864	0.0549	47237696	7085654400	0.935571	214341	3125	633	370833582	257068	0.8844	1730	504785	306361731	20097	606.9
D8	44352222	6.7	43921904	6.63	0.00953807	0.0505	41689400	6253410000	0.939962	256759	1910	579	268915869	515599	0.8096	1397	539538	291643866	16620	540.5
D9	45109284	6.81	44583920	6.73	0.0120391	0.073	41273230	6190984500	0.914961	292342	2014	588	418854196	314974	0.818	1432	623069	343719339	17190	551.7
D10	46390932	7.01	45966074	6.94	0.00950823	0.0595	43189576	6478436400	0.930992	294991	1847	587	410896969	202912	0.8012	1392	606860	333278034	14454	549.2
H1	46207566	6.98	45573290	6.88	0.018	0.064	42704064	6405609600	0.924179	258268	1991	581	369335156	520577	0.8313	1430	546724	300218265	27171	549
H2	49818388	7.52	49330172	7.45	0.0129	0.0921	44735968	6710395200	0.897981	276800	2193	585	406621382	222661	0.8292	1469	600320	331914393	29349	552
H3	48111206	7.26	47637510	7.19	0.014	0.062	44651006	6697650900	0.928079	240073	2589	612	384248625	253039	0.8646	1600.5	555325	135786489	21732	568
H4	52972746	8	52327510	7.9	0.0164	0.0746	48325244	7248786600	0.912266	275942	2553	607	439253700	561460	0.8554	1591.8	630105	359192016	18938	570
H5	50648452	7.65	50118218	7.56	0.0146	0.0534	47535910	7130386500	0.938546	284175	2339	599	432900374	147230	0.845	1523.4	638946	352727385	21732	552
H6	50838252	7.68	50324720	7.59	0.0131	0.0779	46346570	6951985500	0.911648	281216	2402	598	433738660	286522	0.8527	1542.4	635654	354957027	20922	558
H7	50980914	7.7	50563318	7.63	0.0085933	0.0697	46989450	7048417500	0.921707	277353	2027	588	401198888	384112	0.8526	1446	587032	325105104	19365	553.8
H8	49650862	7.5	49165448	7.42	0.01029	0.053	46508460	6976269000	0.93671	242786	2913	615	403521449	321451	0.852	1662	571342	332091849	15570	581.2
