# Supplementary material for: Metagenome of Gut Microbiota Provides a Novel Insight into the Pathogenicity of Balantioides coli in Weaned Piglets
Source: Int J Mol Sci. 2023 Jun 28;24(13):10791. doi: 10.3390/ijms241310791 (PMC10342044; doi:10.3390/ijms241310791)
Supplement: Supplementary file 1 [file ijms-24-10791-s001.zip › Supplementary Table S3.xlsx]

## Sheet: Sheet1
Table S3. The significantly different taxa at various taxonomic levels between B.coli-infected group and B.coli-negative group
Taxonomic Level	Taxa	B.coil-Negative Group		B.coli-Postivite Group		Enriched group	P-value	FDR	Lefse(LDA>2)	Log2 fold changes(D/H)
		H-Mean	H-Sd	D-Mean	D-Sd
Phylum	Euryarchaeota	0.00754883	0.00323602	0.00160556	0.0016305	H	0.00118232	0.0047293	3.44301	-2.23318
	Lentisphaerae	0.00156399	0.000791908	0.000247979	0.000241836	H	0.00118232	0.0047293	2.94942	-2.65694
	Planctomycetes	0.00166289	0.000666632	0.000463943	0.00037442	H	0.00217375	0.00652125	2.92193	-1.84167
	Tenericutes	0.00222431	0.00174098	0.000993971	0.000538075	H	0.0185433	0.044504	2.89117	-1.16208
	Verrucomicrobia	0.00115414	0.000405184	0.000389302	0.000135716	H	0.000624338	0.0047293	2.80221	-1.56786
Class	Clostridia	0.422683	0.0410736	0.311371	0.0724839	H	0.00512852	0.0341901	4.75188	-0.440942
	Methanobacteria	0.0077247	0.00361876	0.00138339	0.00173604	H	0.00118233	0.0236465	3.92084	-2.48127
	Flavobacteriia	0.00169476	0.000364757	0.0012182	0.000249468	H	0.00388069	0.0341901	4.54845	-0.476332
Order	Bacillales	0.00991292	0.00106107	0.00768411	0.00113635	H	0.00388069	0.0271648	3.57834	-0.367432
	Clostridiales	0.410958	0.0376531	0.306781	0.0712718	H	0.00512852	0.0287197	4.72882	-0.421782
	Flavobacteriales	0.00172102	0.000358682	0.00122122	0.000254193	H	0.00388069	0.0271648	3.80816	-0.494934
	Methanobacteriales	0.00791346	0.0037683	0.00140276	0.00176365	H	0.00118233	0.0165526	3.62813	-2.49604
	Vibrionales	0.00179173	0.000287009	0.00108796	0.000230604	H	0.000862359	0.0165526	3.90997	-0.719735
Family	Bacillaceae	0.00428772	0.000582855	0.0030443	0.000798683	H	0.011332	0.0434392	2.92487	-0.4941
	Clostridiaceae	0.0950962	0.0172983	0.0492516	0.0176678	H	0.00160907	0.0105739	4.38243	-0.949219
	Erysipelotrichaceae	0.0158982	0.0042505	0.0110216	0.00213273	H	0.011332	0.0434392	3.38362	-0.528528
	Flavobacteriaceae	0.00164221	0.000341541	0.00114978	0.000200124	H	0.00217375	0.0124991	2.76726	-0.514279
	Hungateiclostridiaceae	0.00215995	0.000328197	0.00104799	0.000346496	H	0.000448668	0.00906449	2.98306	-1.04337
	Methanobacteriaceae	0.00870815	0.00420992	0.00151258	0.00190524	H	0.00118232	0.00906449	3.53323	-2.52536
	Paenibacillaceae	0.00322632	0.000466072	0.00201392	0.00042151	H	0.000862359	0.00906449	2.90003	-0.679882
	Peptococcaceae	0.00161084	0.000251314	0.000861667	0.0002621	H	0.000448668	0.00906449	2.80639	-0.902614
	Peptostreptococcaceae	0.00758698	0.001288	0.00441829	0.00105203	H	0.00118232	0.00906449	3.24584	-0.780037
	Rikenellaceae	0.0194416	0.00728729	0.010162	0.00493	H	0.00876353	0.0434392	3.61846	-0.935958
	Selenomonadaceae	0.0485996	0.0229685	0.0933282	0.0486376	D	0.011332	0.0434392	4.37587	0.94137
	Vibrionaceae	0.00197263	0.000335485	0.00116722	0.000261539	H	0.000862359	0.00906449	2.92095	-0.757044
Genu	Alistipes	0.0207053	0.0079703	0.0108702	0.00540479	H	0.014548	0.0408464	3.68091	-0.929629
	Anaeromassilibacillus	0.00206794	0.000428243	0.0013515	0.000348171	H	0.00291509	0.0163693	2.79755	-0.613635
	Anaerostipes	0.00150204	0.000266813	0.000993211	0.000382897	H	0.011332	0.0344681	2.80257	-0.59675
	Anaerotruncus	0.00819695	0.00160902	0.00514626	0.00111957	H	0.00160907	0.0158684	3.2687	-0.671562
	Anaerovibrio	0.00106912	0.000324652	0.00193641	0.000733431	D	0.00512852	0.0170174	3.01335	0.856958
	Angelakisella	0.00195808	0.00104828	0.000579158	0.000383469	H	0.00388069	0.0166641	2.99698	-1.75741
	Clostridioides	0.0056935	0.000658125	0.00395876	0.000901752	H	0.00217375	0.0158684	3.0696	-0.524266
	Clostridium	0.0876375	0.018539	0.0422475	0.0160073	H	0.00118232	0.014385	4.41149	-1.05268
	Eisenbergiella	0.00131802	0.000339783	0.00075167	0.000451335	H	0.00876353	0.0278147	2.87683	-0.810203
	Enterocloster	0.00273447	0.000358166	0.00188109	0.000510724	H	0.00512852	0.0170174	2.86705	-0.539694
	Erysipelatoclostridium	0.00111085	0.0002431	0.00069912	0.000142458	H	0.000624338	0.014385	2.99807	-0.668049
	Faecalicoccus	0.00218267	0.000484368	0.00134826	0.000376827	H	0.00217375	0.0158684	2.99725	-0.694991
	Flavonifractor	0.0077108	0.00124162	0.00487002	0.00165236	H	0.00388069	0.0166641	3.21759	-0.662953
	Gemmiger	0.00359751	0.00123596	0.0092476	0.00516238	D	0.00388069	0.0166641	3.51104	1.36208
	Hungatella	0.0011655	0.000202521	0.000725349	0.000217596	H	0.00291509	0.0163693	2.93143	-0.684201
	Intestinimonas	0.00416028	0.000765322	0.00235002	0.000949916	H	0.00217375	0.0158684	3.07567	-0.824009
	Lachnoclostridium	0.00540563	0.00166727	0.00326192	0.00109597	H	0.00512852	0.0170174	3.08276	-0.728744
	Lawsonibacter	0.00100564	0.000118242	0.000582245	0.000269502	H	0.00512852	0.0170174	3.00158	-0.788411
	Methanobrevibacter	0.00853846	0.00475165	0.00155461	0.00205127	H	0.00118232	0.014385	3.54333	-2.45742
	Mitsuokella	0.00641984	0.00392019	0.0147077	0.00801957	D	0.014548	0.0408464	3.70985	1.19596
	Paenibacillus	0.00287679	0.000447045	0.00177073	0.000361095	H	0.000862359	0.014385	3.03091	-0.700119
	Prevotellamassilia	0.00248953	0.0019319	0.00707333	0.00269311	D	0.00291509	0.0163693	3.43589	1.50651
	Pseudoflavonifractor	0.00397351	0.000722155	0.00239126	0.000985225	H	0.00512852	0.0170174	3.00617	-0.732643
	Ruminococcus	0.049005	0.0132139	0.0234164	0.00757229	H	0.000624338	0.014385	4.15396	-1.06541
	Ruthenibacterium	0.0016644	0.000362741	0.000929447	0.000350133	H	0.00388069	0.0166641	2.81016	-0.840556
	Vibrio	0.00209515	0.000390058	0.00123992	0.000307097	H	0.00118232	0.014385	2.97597	-0.756805
Species	[Eubacterium] rectale ( Firmicutes )	0.00271594	0.00119076	0.00816581	0.00623411	D	0.00291509	0.0283996	3.68387	1.58814
	Anaerotruncus sp. CAG:390 ( Firmicutes )	0.00176555	0.00085596	0.000788175	0.000694896	H	0.014548	0.0450429	3.02451	-1.16353
	Angelakisella massiliensis ( Firmicutes )	0.00157653	0.000809107	0.000506922	0.000314837	H	0.00291509	0.0283996	3.09907	-1.63692
	Clostridia bacterium ( Firmicutes )	0.0191638	0.0103766	0.00722711	0.00321382	H	0.00291509	0.0283996	4.0005	-1.40689
	Clostridiaceae bacterium ( Firmicutes )	0.00156352	0.000309788	0.00087974	0.000369198	H	0.00217375	0.0283996	3.04237	-0.829646
	Clostridiales bacterium ( Firmicutes )	0.0167132	0.00370033	0.00906683	0.00356136	H	0.00160907	0.0283996	3.83734	-0.882314
	Clostridiales bacterium Marseille-P2846 ( Firmicutes )	0.00276367	0.00107313	0.00113745	0.000724689	H	0.00388069	0.0283996	3.18917	-1.28078
	Clostridioides difficile ( Firmicutes )	0.00456819	0.000365491	0.00350373	0.000609965	H	0.00512852	0.0284721	3.16847	-0.382732
	Clostridium sp. ATCC BAA-442 ( Firmicutes )	0.0010741	0.000207018	0.000705571	0.000272901	H	0.011332	0.0434392	3.11697	-0.606271
	Clostridium sp. CAG:221 ( Firmicutes )	0.00372717	0.00170673	0.000523362	0.000699791	H	0.000624338	0.0283996	3.48072	-2.8322
	Clostridium sp. CAG:226 ( Firmicutes )	0.00983975	0.00769608	0.00202939	0.00143928	H	0.0067284	0.0328264	3.80982	-2.27758
	Eubacterium sp. CAG:86 ( Firmicutes )	0.000363673	0.000180479	0.00128806	0.000800842	D	0.00291509	0.0283996	3.09527	1.82448
	Faecalibacterium prausnitzii ( Firmicutes )	0.00670939	0.00137508	0.0146368	0.00812819	D	0.00512852	0.0284721	3.77275	1.12534
	Faecalibacterium sp. CAG:74 ( Firmicutes )	0.00166862	0.000766945	0.000672806	0.000435346	H	0.00512852	0.0284721	3.06974	-1.31039
	Faecalibacterium sp. CAG:74_58_120 ( Firmicutes )	0.0012154	0.000463242	0.000496531	0.000317448	H	0.00291509	0.0283996	3.04999	-1.29148
	Faecalicoccus pleomorphus ( Firmicutes )	0.00175584	0.000337874	0.00119824	0.000284843	H	0.00388069	0.0283996	3.16503	-0.551248
	Firmicutes bacterium CAG:137 ( Firmicutes )	0.00208401	0.000720414	0.00101545	0.000600535	H	0.00876353	0.0381332	3.13568	-1.03725
	Firmicutes bacterium CAG:240 ( Firmicutes )	0.00689341	0.00125582	0.00264916	0.00168331	H	0.000862359	0.0283996	3.60489	-1.37968
	Firmicutes bacterium CAG:24053_14 ( Firmicutes )	0.0030473	0.000491449	0.0013047	0.000735765	H	0.00118232	0.0283996	3.31389	-1.22381
	Firmicutes bacterium CAG:272 ( Firmicutes )	0.00177176	0.000741216	0.000805021	0.000404092	H	0.00388069	0.0283996	3.04058	-1.13808
	Firmicutes bacterium CAG:534 ( Firmicutes )	0.00167135	0.00132971	0.000621897	0.000806394	H	0.011332	0.0434392	3.13104	-1.42627
	Firmicutes bacterium CAG:555 ( Firmicutes )	0.00667007	0.0030322	0.00247927	0.00194637	H	0.011332	0.0434392	3.60238	-1.42779
	Flavonifractor plautii ( Firmicutes )	0.00311258	0.000534	0.00214128	0.000571292	H	0.0067284	0.0328264	3.07992	-0.539637
	Gemmiger formicilis ( Firmicutes )	0.00183689	0.000920345	0.00715695	0.00519084	D	0.00160907	0.0283996	3.62609	1.96208
	Intestinimonas butyriciproducens ( Firmicutes )	0.00171136	0.000234664	0.00106894	0.000419855	H	0.00512852	0.0284721	3.06407	-0.678967
	Lachnospira eligens ( Firmicutes )	0.00100531	0.000105517	0.00173949	0.0010381	D	0.014548	0.0450429	3.115	0.791022
	Lachnospiraceae bacterium 10-1 ( Firmicutes )	0.00212373	0.00144549	0.00075126	0.000867855	H	0.00876353	0.0381332	3.22219	-1.49922
	Lactobacillus amylovorus ( Firmicutes )	0.00486852	0.00468022	0.013797	0.00828649	D	0.00512852	0.0284721	3.82704	1.5028
	Lactobacillus crispatus ( Firmicutes )	0.00105541	0.000425302	0.00193866	0.000804429	D	0.014548	0.0450429	2.90658	0.877256
	Mitsuokella jalaludinii ( Firmicutes )	0.00152074	0.000991777	0.00458811	0.00285428	D	0.014548	0.0450429	3.42591	1.59313
	Mitsuokella sp. AF21-1AC ( Firmicutes )	0.000713188	0.000375968	0.00168959	0.000890271	D	0.014548	0.0450429	3.04199	1.24432
	Parabacteroides sp. CAG:409 ( Bacteroidetes )	0.00176971	0.000740797	0.000652327	0.000356346	H	0.00217375	0.0283996	3.0708	-1.43984
	Prevotella sp. AM42-24 ( Bacteroidetes )	0.00145371	0.00088978	0.00261376	0.00102499	D	0.014548	0.0450429	3.07283	0.846385
	Prevotella sp. BCRC 81118 ( Bacteroidetes )	0.00182122	0.00095826	0.00338019	0.00129144	D	0.011332	0.0434392	3.15872	0.892195
	Prevotella sp. CAG:520 ( Bacteroidetes )	0.00314472	0.000952038	0.00639016	0.00394672	D	0.014548	0.0450429	3.36772	1.02292
	Prevotella sp. CAG:5226 ( Bacteroidetes )	0.00187483	0.00129547	0.00550212	0.00209263	D	0.00217375	0.0283996	3.47171	1.55322
	Prevotella sp. CAG:604 ( Bacteroidetes )	0.0020957	0.00145212	0.00447855	0.00186986	D	0.014548	0.0450429	3.31298	1.0956
	Prevotella sp. CAG:732 ( Bacteroidetes )	0.00131337	0.000320028	0.00407678	0.00388989	D	0.00512852	0.0284721	3.39079	1.63415
	Prevotella sp. CAG:873 ( Bacteroidetes )	0.00742335	0.00819562	0.00143674	0.00105957	H	0.011332	0.0434392	3.74158	-2.36927
	Prevotella sp. CAG:891 ( Bacteroidetes )	0.00312569	0.0027117	0.00898421	0.00400062	D	0.00876353	0.0381332	3.67518	1.52322
	Prevotella sp. Marseille-P4119 ( Bacteroidetes )	0.00352269	0.00113058	0.00650087	0.00239271	D	0.00388069	0.0283996	3.34964	0.883956
	Prevotella sp. MGM2 ( Bacteroidetes )	0.00216562	0.00253056	0.00669834	0.00631127	D	0.014548	0.0450429	3.63059	1.62902
	Prevotella stercorea ( Bacteroidetes )	0.00205219	0.000510028	0.00338679	0.00141895	D	0.0067284	0.0328264	3.03534	0.722754
	Prevotellamassilia timonensis ( Bacteroidetes )	0.00203946	0.00159643	0.0064126	0.00264257	D	0.00217375	0.0283996	3.54667	1.65272
	Ruminococcaceae bacterium ( Firmicutes )	0.00477272	0.00107477	0.00325203	0.000704069	H	0.00876353	0.0381332	3.26816	-0.553472
	Ruminococcus flavefaciens ( Firmicutes )	0.00765267	0.00597874	0.00163151	0.00148427	H	0.00388069	0.0283996	3.6773	-2.22976
	Ruminococcus sp. CAG:177 ( Firmicutes )	0.00742075	0.00383889	0.002453	0.00241911	H	0.00512852	0.0284721	3.67193	-1.59702
	Ruthenibacterium lactatiformans ( Firmicutes )	0.00134062	0.000268107	0.000820549	0.000262847	H	0.00388069	0.0283996	3.12007	-0.708243
	Subdoligranulum variabile ( Firmicutes )	0.00196524	0.000716536	0.0034695	0.00118123	D	0.0067284	0.0328264	3.12917	0.820025
	uncultured Clostridium sp. ( Firmicutes )	0.00531473	0.00110746	0.00415417	0.0012247	H	0.014548	0.0450429	3.16896	-0.355437
	uncultured Ruminococcus sp. ( Firmicutes )	0.00155216	0.000192192	0.00112271	0.000236088	H	0.00388069	0.0283996	3.16842	-0.4673
	Vibrio parahaemolyticus ( Proteobacteria )	0.00155287	0.000253822	0.000926965	0.000224443	H	0.00160907	0.0283996	3.18988	-0.744347
