# Supplementary material for: Metagenome of Gut Microbiota Provides a Novel Insight into the Pathogenicity of Balantioides coli in Weaned Piglets
Source: Int J Mol Sci. 2023 Jun 28;24(13):10791. doi: 10.3390/ijms241310791 (PMC10342044; doi:10.3390/ijms241310791)
Supplement: Supplementary file 1 [file ijms-24-10791-s001.zip › Supplementary Table S4.xlsx]

## Sheet: Sheet1
Table S4. Spearman’s correlation coefficients (R) amongst key species between the two groups
Correlation coefficients above 0.8 or less than - 0.8 were showed. Differences were evaluated with two-tailed t-test. Sign: * P-value < 0.05, ** P-value < 0.01,*** P-value <0.001.
Species		Spearman's correlation coefficient (R)	FDR	Sign
Clostridia bacterium	Prevotellamassilia timonensis	-0.905057	1.16e-05	***
Clostridia bacterium	Prevotella sp. CAG:5226	-0.900929	1.41e-05	***
Clostridia bacterium	Prevotella sp. MGM2	-0.884417	2.88e-05	***
Clostridia bacterium	Faecalibacterium prausnitzii	-0.839009	0.000169036	***
Clostridia bacterium	Prevotella sp. CAG:891	-0.839009	0.000169036	***
Clostridia bacterium	Clostridioides difficile	0.805986	0.000427308	***
Clostridia bacterium	Clostridium sp. CAG:221	0.810114	0.000378409	***
Clostridia bacterium	Intestinimonas butyriciproducens	0.832817	0.000211946	***
Clostridia bacterium	Firmicutes bacterium CAG:240	0.853457	0.000104232	***
Clostridia bacterium	Firmicutes bacterium CAG:555	0.874097	4.33e-05	***
Clostridia bacterium	Firmicutes bacterium CAG:24053_14	0.880289	3.31e-05	***
Clostridia bacterium	Firmicutes bacterium CAG:272	0.882353	3.11e-05	***
Clostridia bacterium	Ruminococcus flavefaciens	0.886481	2.72e-05	***
Clostridia bacterium	Clostridiales bacterium	0.933953	1.03e-06	***
Clostridia bacterium	Clostridium sp. CAG:226	0.964912	1.96e-08	***
Clostridiales bacterium	Prevotellamassilia timonensis	-0.867905	5.79e-05	***
Clostridiales bacterium	Prevotella sp. CAG:5226	-0.861713	7.74e-05	***
Clostridiales bacterium	Prevotella stercorea	-0.855521	9.59e-05	***
Clostridiales bacterium	Clostridium sp. CAG:221	0.816305	0.000329071	***
Clostridiales bacterium	Vibrio parahaemolyticus	0.818369	0.000318077	***
Clostridiales bacterium	Firmicutes bacterium CAG:137	0.824561	0.000271652	***
Clostridiales bacterium	Clostridium sp. CAG:226	0.841073	0.000159528	***
Clostridiales bacterium	Clostridium sp. ATCC BAA-442	0.841073	0.000159528	***
Clostridiales bacterium	Faecalibacterium sp. CAG:74_58_120	0.851393	0.000114432	***
Clostridiales bacterium	Flavonifractor plautii	0.872033	4.83e-05	***
Clostridiales bacterium	Clostridioides difficile	0.884417	2.88e-05	***
Clostridiales bacterium	Ruminococcus flavefaciens	0.888545	2.53e-05	***
Clostridiales bacterium	Ruthenibacterium lactatiformans	0.896801	1.67e-05	***
Clostridiales bacterium	Firmicutes bacterium CAG:240	0.898865	1.56e-05	***
Clostridiales bacterium	Firmicutes bacterium CAG:555	0.898865	1.56e-05	***
Clostridiales bacterium	Firmicutes bacterium CAG:272	0.902993	1.24e-05	***
Clostridiales bacterium	Intestinimonas butyriciproducens	0.913313	6.46e-06	***
Clostridiales bacterium	Firmicutes bacterium CAG:24053_14	0.925697	2.33e-06	***
Faecalibacterium prausnitzii	Clostridium sp. CAG:226	-0.861713	7.74e-05	***
Faecalibacterium prausnitzii	Subdoligranulum variabile	0.803922	0.000445809	***
Faecalibacterium prausnitzii	Prevotella sp. CAG:5226	0.812178	0.000360339	***
Faecalibacterium prausnitzii	Prevotellamassilia timonensis	0.816305	0.000329071	***
Lactobacillus amylovorus	Lactobacillus crispatus	0.936017	9e-07	***
Prevotella sp. CAG:891	Clostridium sp. CAG:226	-0.828689	0.000241166	***
Prevotella sp. CAG:891	Subdoligranulum variabile	0.867905	5.79e-05	***
Prevotella sp. CAG:891	Prevotella sp. MGM2	0.911249	7.45e-06	***
Prevotella sp. CAG:891	Prevotellamassilia timonensis	0.952528	1.14e-07	***
Prevotella sp. CAG:891	Prevotella sp. CAG:5226	0.95872	5.49e-08	***
Clostridium sp. CAG:226	Prevotella sp. MGM2	-0.882353	3.11e-05	***
Clostridium sp. CAG:226	Prevotellamassilia timonensis	-0.880289	3.31e-05	***
Clostridium sp. CAG:226	Prevotella sp. CAG:5226	-0.874097	4.33e-05	***
Clostridium sp. CAG:226	Firmicutes bacterium CAG:555	0.805986	0.000427308	***
Clostridium sp. CAG:226	Firmicutes bacterium CAG:272	0.820433	0.00030103	***
Clostridium sp. CAG:226	Ruminococcus flavefaciens	0.845201	0.000140681	***
Prevotella sp. Marseille-P4119	Faecalibacterium sp. CAG:74_58_120	-0.892673	2.09e-05	***
Prevotella sp. Marseille-P4119	Faecalibacterium sp. CAG:74	-0.839009	0.000169036	***
Prevotella sp. Marseille-P4119	Clostridiales bacterium Marseille-P2846	-0.812178	0.000360339	***
Prevotella sp. Marseille-P4119	Firmicutes bacterium CAG:240	-0.803922	0.000445809	***
Prevotella sp. Marseille-P4119	Clostridiaceae bacterium	-0.803922	0.000445809	***
Prevotella sp. Marseille-P4119	Prevotella sp. CAG:5226	0.841073	0.000159528	***
Prevotella sp. Marseille-P4119	Prevotellamassilia timonensis	0.843137	0.000149061	***
Prevotella sp. Marseille-P4119	Gemmiger formicilis	0.876161	4.01e-05	***
Prevotella sp. Marseille-P4119	Prevotella stercorea	0.886481	2.72e-05	***
Prevotella sp. CAG:520	Clostridiales bacterium Marseille-P2846	-0.950464	1.48e-07	***
Prevotella sp. CAG:520	Faecalibacterium sp. CAG:74_58_120	-0.915377	5.59e-06	***
Prevotella sp. CAG:520	Faecalibacterium sp. CAG:74	-0.907121	1.02e-05	***
Prevotella sp. CAG:520	Flavonifractor plautii	-0.892673	2.09e-05	***
Prevotella sp. CAG:520	Vibrio parahaemolyticus	-0.890609	2.24e-05	***
Prevotella sp. CAG:520	Firmicutes bacterium CAG:137	-0.878225	3.64e-05	***
Prevotella sp. CAG:520	Clostridioides difficile	-0.816305	0.000329071	***
Prevotella sp. CAG:520	Intestinimonas butyriciproducens	-0.810114	0.000378409	***
Prevotella sp. CAG:520	Prevotella stercorea	0.93808	7.41e-07	***
Gemmiger formicilis	Faecalibacterium sp. CAG:74_58_120	-0.832817	0.000211946	***
Gemmiger formicilis	Firmicutes bacterium CAG:24053_14	-0.822497	0.000284847	***
Gemmiger formicilis	Firmicutes bacterium CAG:240	-0.812178	0.000360339	***
Gemmiger formicilis	Prevotella sp. CAG:5226	0.818369	0.000318077	***
Gemmiger formicilis	Prevotella stercorea	0.824561	0.000271652	***
Gemmiger formicilis	Prevotellamassilia timonensis	0.828689	0.000241166	***
Prevotella sp. MGM2	Ruminococcus sp. CAG:177	-0.803922	0.000445809	***
Prevotella sp. MGM2	Prevotellamassilia timonensis	0.884417	2.88e-05	***
Prevotella sp. MGM2	Prevotella sp. CAG:5226	0.890609	2.24e-05	***
Prevotella sp. MGM2	Subdoligranulum variabile	0.894737	1.89e-05	***
uncultured Clostridium sp.	Firmicutes bacterium CAG:137	0.801858	0.000467869	***
Ruminococcus sp. CAG:177	Prevotellamassilia timonensis	-0.816305	0.000329071	***
Ruminococcus sp. CAG:177	Prevotella sp. CAG:5226	-0.814241	0.000347758	***
Ruminococcus sp. CAG:177	Subdoligranulum variabile	-0.805986	0.000427308	***
Firmicutes bacterium CAG:240	Prevotella sp. CAG:732	-0.816305	0.000329071	***
Firmicutes bacterium CAG:240	Prevotella stercorea	-0.816305	0.000329071	***
Firmicutes bacterium CAG:240	Faecalibacterium sp. CAG:74_58_120	0.810114	0.000378409	***
Firmicutes bacterium CAG:240	Clostridioides difficile	0.814241	0.000347758	***
Firmicutes bacterium CAG:240	Ruthenibacterium lactatiformans	0.826625	0.000259195	***
Firmicutes bacterium CAG:240	Clostridium sp. CAG:221	0.828689	0.000241166	***
Firmicutes bacterium CAG:240	Firmicutes bacterium CAG:555	0.836945	0.000180772	***
Firmicutes bacterium CAG:240	Firmicutes bacterium CAG:137	0.843137	0.000149061	***
Firmicutes bacterium CAG:240	Ruminococcus flavefaciens	0.896801	1.67e-05	***
Firmicutes bacterium CAG:240	Firmicutes bacterium CAG:24053_14	0.981424	1.78e-10	***
Prevotellamassilia timonensis	Firmicutes bacterium CAG:272	-0.859649	8.31e-05	***
Prevotellamassilia timonensis	Intestinimonas butyriciproducens	-0.843137	0.000149061	***
Prevotellamassilia timonensis	Clostridium sp. ATCC BAA-442	-0.832817	0.000211946	***
Prevotellamassilia timonensis	Anaerotruncus sp. CAG:390	-0.820433	0.00030103	***
Prevotellamassilia timonensis	Faecalibacterium sp. CAG:74_58_120	-0.812178	0.000360339	***
Prevotellamassilia timonensis	Firmicutes bacterium CAG:24053_14	-0.801858	0.000467869	***
Prevotellamassilia timonensis	Subdoligranulum variabile	0.890609	2.24e-05	***
Prevotellamassilia timonensis	Prevotella sp. CAG:5226	0.997936	2.18e-17	***
Firmicutes bacterium CAG:555	Ruminococcus flavefaciens	0.830753	0.000228126	***
Firmicutes bacterium CAG:555	Firmicutes bacterium CAG:24053_14	0.847265	0.000131374	***
Ruminococcus flavefaciens	Clostridium sp. CAG:221	0.843137	0.000149061	***
Ruminococcus flavefaciens	Firmicutes bacterium CAG:272	0.853457	0.000104232	***
Ruminococcus flavefaciens	Firmicutes bacterium CAG:24053_14	0.886481	2.72e-05	***
Clostridioides difficile	uncultured Ruminococcus sp.	0.805986	0.000427308	***
Clostridioides difficile	Ruminococcaceae bacterium	0.818369	0.000318077	***
Clostridioides difficile	Firmicutes bacterium CAG:137	0.822497	0.000284847	***
Clostridioides difficile	Faecalibacterium sp. CAG:74_58_120	0.824561	0.000271652	***
Clostridioides difficile	Firmicutes bacterium CAG:24053_14	0.830753	0.000228126	***
Clostridioides difficile	Ruthenibacterium lactatiformans	0.857585	9.05e-05	***
Clostridioides difficile	Flavonifractor plautii	0.876161	4.01e-05	***
Clostridioides difficile	Vibrio parahaemolyticus	0.880289	3.31e-05	***
Clostridioides difficile	Clostridium sp. ATCC BAA-442	0.896801	1.67e-05	***
Clostridioides difficile	Intestinimonas butyriciproducens	0.925697	2.33e-06	***
Ruminococcaceae bacterium	Faecalibacterium sp. CAG:74_58_120	0.812178	0.000360339	***
Ruminococcaceae bacterium	Faecalibacterium sp. CAG:74	0.839009	0.000169036	***
Ruminococcaceae bacterium	Vibrio parahaemolyticus	0.855521	9.59e-05	***
Prevotella sp. CAG:5226	Firmicutes bacterium CAG:272	-0.857585	9.05e-05	***
Prevotella sp. CAG:5226	Intestinimonas butyriciproducens	-0.845201	0.000140681	***
Prevotella sp. CAG:5226	Clostridium sp. ATCC BAA-442	-0.836945	0.000180772	***
Prevotella sp. CAG:5226	Anaerotruncus sp. CAG:390	-0.818369	0.000318077	***
Prevotella sp. CAG:5226	Faecalibacterium sp. CAG:74_58_120	-0.803922	0.000445809	***
Prevotella sp. CAG:5226	Subdoligranulum variabile	0.884417	2.88e-05	***
Prevotella sp. CAG:604	Lachnospira eligens	0.824561	0.000271652	***
Prevotella sp. CAG:604	Prevotella sp. AM42-24	0.971104	4.93e-09	***
Prevotella sp. CAG:604	Prevotella sp. BCRC 81118	0.993808	7.06e-14	***
Mitsuokella jalaludinii	Mitsuokella sp. AF21-1AC	0.902993	1.24e-05	***
Prevotella sp. CAG:732	Prevotella sp. BCRC 81118	0.801858	0.000467869	***
Prevotella sp. CAG:732	Mitsuokella sp. AF21-1AC	0.814241	0.000347758	***
Prevotella sp. CAG:732	Prevotella sp. AM42-24	0.822497	0.000284847	***
Prevotella stercorea	Faecalibacterium sp. CAG:74_58_120	-0.956656	6.59e-08	***
Prevotella stercorea	Clostridiales bacterium Marseille-P2846	-0.946336	2.58e-07	***
Prevotella stercorea	Faecalibacterium sp. CAG:74	-0.919505	3.96e-06	***
Prevotella stercorea	Firmicutes bacterium CAG:137	-0.865841	6.41e-05	***
Prevotella stercorea	Flavonifractor plautii	-0.855521	9.59e-05	***
Prevotella stercorea	Vibrio parahaemolyticus	-0.845201	0.000140681	***
Prevotella stercorea	Firmicutes bacterium CAG:24053_14	-0.820433	0.00030103	***
Prevotella stercorea	Intestinimonas butyriciproducens	-0.816305	0.000329071	***
Prevotella sp. BCRC 81118	Lachnospira eligens	0.820433	0.00030103	***
Prevotella sp. BCRC 81118	Prevotella sp. AM42-24	0.983488	8.75e-11	***
Flavonifractor plautii	Faecalibacterium sp. CAG:74	0.814241	0.000347758	***
Flavonifractor plautii	Vibrio parahaemolyticus	0.822497	0.000284847	***
Flavonifractor plautii	Clostridium sp. ATCC BAA-442	0.849329	0.000124027	***
Flavonifractor plautii	Clostridiales bacterium Marseille-P2846	0.859649	8.31e-05	***
Flavonifractor plautii	Ruthenibacterium lactatiformans	0.874097	4.33e-05	***
Flavonifractor plautii	Faecalibacterium sp. CAG:74_58_120	0.882353	3.11e-05	***
Flavonifractor plautii	Intestinimonas butyriciproducens	0.933953	1.03e-06	***
Prevotella sp. AM42-24	Lachnospira eligens	0.812178	0.000360339	***
Firmicutes bacterium CAG:24053_14	Firmicutes bacterium CAG:272	0.803922	0.000445809	***
Firmicutes bacterium CAG:24053_14	Faecalibacterium sp. CAG:74_58_120	0.812178	0.000360339	***
Firmicutes bacterium CAG:24053_14	Clostridiaceae bacterium	0.824561	0.000271652	***
Firmicutes bacterium CAG:24053_14	Ruthenibacterium lactatiformans	0.855521	9.59e-05	***
Firmicutes bacterium CAG:24053_14	Firmicutes bacterium CAG:137	0.861713	7.74e-05	***
Clostridium sp. CAG:221	Faecalicoccus pleomorphus	0.867905	5.79e-05	***
Clostridiales bacterium Marseille-P2846	Firmicutes bacterium CAG:137	0.859649	8.31e-05	***
Clostridiales bacterium Marseille-P2846	Vibrio parahaemolyticus	0.902993	1.24e-05	***
Clostridiales bacterium Marseille-P2846	Faecalibacterium sp. CAG:74	0.952528	1.14e-07	***
Clostridiales bacterium Marseille-P2846	Faecalibacterium sp. CAG:74_58_120	0.956656	6.59e-08	***
Firmicutes bacterium CAG:137	Faecalibacterium sp. CAG:74	0.801858	0.000467869	***
Firmicutes bacterium CAG:137	Ruthenibacterium lactatiformans	0.810114	0.000378409	***
Firmicutes bacterium CAG:137	Faecalibacterium sp. CAG:74_58_120	0.869969	5.37e-05	***
Firmicutes bacterium CAG:137	Vibrio parahaemolyticus	0.880289	3.31e-05	***
Faecalicoccus pleomorphus	Intestinimonas butyriciproducens	0.801858	0.000467869	***
Lachnospiraceae bacterium 10-1	Firmicutes bacterium CAG:534	0.983488	8.75e-11	***
Intestinimonas butyriciproducens	Firmicutes bacterium CAG:272	0.826625	0.000259195	***
Intestinimonas butyriciproducens	Ruthenibacterium lactatiformans	0.836945	0.000180772	***
Intestinimonas butyriciproducens	Vibrio parahaemolyticus	0.847265	0.000131374	***
Intestinimonas butyriciproducens	Faecalibacterium sp. CAG:74_58_120	0.849329	0.000124027	***
Intestinimonas butyriciproducens	Clostridium sp. ATCC BAA-442	0.923633	2.75e-06	***
Firmicutes bacterium CAG:272	Ruthenibacterium lactatiformans	0.828689	0.000241166	***
Anaerotruncus sp. CAG:390	Faecalibacterium sp. CAG:74	0.80805	0.000407202	***
Vibrio parahaemolyticus	Faecalibacterium sp. CAG:74	0.847265	0.000131374	***
Vibrio parahaemolyticus	Faecalibacterium sp. CAG:74_58_120	0.878225	3.64e-05	***
Clostridiaceae bacterium	Faecalibacterium sp. CAG:74_58_120	0.822497	0.000284847	***
Faecalibacterium sp. CAG:74	Clostridium sp. ATCC BAA-442	0.805986	0.000427308	***
Faecalibacterium sp. CAG:74	Faecalibacterium sp. CAG:74_58_120	0.960784	4.12e-08	***
Ruthenibacterium lactatiformans	Clostridium sp. ATCC BAA-442	0.810114	0.000378409	***
Clostridium sp. ATCC BAA-442	Faecalibacterium sp. CAG:74_58_120	0.847265	0.000131374	***
