# Supplementary material for: Metagenome of Gut Microbiota Provides a Novel Insight into the Pathogenicity of Balantioides coli in Weaned Piglets
Source: Int J Mol Sci. 2023 Jun 28;24(13):10791. doi: 10.3390/ijms241310791 (PMC10342044; doi:10.3390/ijms241310791)
Supplement: Supplementary file 1 [file ijms-24-10791-s001.zip › Supplementary Table S5.xlsx]

## Sheet: Sheet1
Table S5. Information related to B.coli-associated KEGG functional pathways
Pathway1	Pathway2	Pathway3_level	Pathway3	Number of Kos	Coverage of Pathways	B.coil-Positive Group		B.coli-Negative Group		P-value	FDR	Lefse	Enrich Group
						D-Mean	D-Sd	H-Mean	H-Sd
Cellular Processes	Cell growth and death	ko04112	Cell cycle - Caulobacter	18	0.580645	0.00392061	0.000310193	0.00429329	0.000168217	0.0067284	0.0243504	2.25298	H
Cellular Processes	Cell motility	ko02040	Flagellar assembly	43	0.843137	0.00391817	0.000725471	0.00267048	0.000431797	0.00160907	0.0157338	2.8024	D
Cellular Processes	Cellular community - prokaryotes	ko02025	Biofilm formation - Pseudomonas aeruginosa	53	0.588889	0.0020143	0.00015533	0.0017934	0.000148496	0.011332	0.0351523	2.10351	D
Cellular Processes	Cellular community - prokaryotes	ko02026	Biofilm formation - Escherichia coli	46	0.754098	0.00324071	0.000623933	0.0026063	0.000123573	0.00118232	0.0157338	2.49518	D
Cellular Processes	Transport and catabolism	ko04146	Peroxisome	17	0.232877	0.000932995	5.51e-05	0.00103571	6.95e-05	0.0067284	0.0243504	2.02518	H
Environmental Information Processing	Membrane transport	ko02060	Phosphotransferase system (PTS)	37	0.521127	0.00323017	0.00071141	0.00188057	0.000419868	0.00118232	0.0157338	2.85209	D
Environmental Information Processing	Signal transduction	ko02020	Two-component system	223	0.450505	0.0139448	0.000563372	0.0131045	0.000397144	0.00512852	0.0222724	2.61316	D
Genetic Information Processing	Replication and repair	ko03030	DNA replication	33	0.55	0.00739421	0.000299687	0.00805404	0.00039863	0.00160907	0.0157338	2.47537	H
Genetic Information Processing	Replication and repair	ko03410	Base excision repair	23	0.534884	0.00352988	0.000233601	0.00376905	0.000117235	0.011332	0.0351523	2.08315	H
Genetic Information Processing	Replication and repair	ko03420	Nucleotide excision repair	13	0.276596	0.00301675	0.000210326	0.00320734	0.00012294	0.014548	0.0417226	2.02802	H
Genetic Information Processing	Replication and repair	ko03430	Mismatch repair	27	0.613636	0.00832225	0.000308199	0.00880837	0.000312292	0.014548	0.0417226	2.34359	H
Genetic Information Processing	Replication and repair	ko03440	Homologous recombination	31	0.430556	0.00941441	0.000315032	0.00996617	0.000237051	0.00291509	0.0184622	2.40134	H
Genetic Information Processing	Translation	ko03010	Ribosome	86	0.601399	0.0322219	0.00201665	0.0345006	0.000907167	0.00512852	0.0222724	3.07192	H
Metabolism	Amino acid metabolism	ko00350	Tyrosine metabolism	31	0.382716	0.00165275	7.97e-05	0.00142161	6.86e-05	0.000448668	0.0157338	2.20506	D
Metabolism	Amino acid metabolism	ko00360	Phenylalanine metabolism	40	0.519481	0.00218798	7.92e-05	0.00199882	9.9e-05	0.00291509	0.0184622	2.10048	D
Metabolism	Carbohydrate metabolism	ko00051	Fructose and mannose metabolism	64	0.576577	0.00658598	0.000548859	0.00568099	0.000261644	0.00217375	0.0157338	2.68306	D
Metabolism	Carbohydrate metabolism	ko00650	Butanoate metabolism	56	0.565657	0.00488435	0.000208683	0.00452548	9.65e-05	0.00160907	0.0157338	2.33406	D
Metabolism	Carbohydrate metabolism	ko00660	C5-Branched dibasic acid metabolism	13	0.448276	0.0016421	0.000122176	0.00135584	6.05e-05	0.00160907	0.0157338	2.32287	D
Metabolism	Energy metabolism	ko00680	Methane metabolism	120	0.631579	0.00591003	0.000247149	0.00627517	0.000237908	0.011332	0.0351523	2.26276	H
Metabolism	Glycan biosynthesis and metabolism	ko00540	Lipopolysaccharide biosynthesis	42	0.711864	0.00363434	0.000526636	0.00277199	0.000254068	0.00388069	0.0210666	2.67384	D
Metabolism	Metabolism of cofactors and vitamins	ko00130	Ubiquinone and other terpenoid-quinone biosynthesis	26	0.440678	0.00155326	0.000207515	0.00120688	0.000176191	0.00388069	0.0210666	2.29019	D
Metabolism	Metabolism of cofactors and vitamins	ko00740	Riboflavin metabolism	27	0.55102	0.00165037	0.000215083	0.00135725	0.000119767	0.0067284	0.0243504	2.22074	D
Metabolism	Metabolism of cofactors and vitamins	ko00750	Vitamin B6 metabolism	11	0.458333	0.00145519	6.73e-05	0.0013441	2.99e-05	0.000862359	0.0157338	2.0434	D
Metabolism	Metabolism of cofactors and vitamins	ko00770	Pantothenate and CoA biosynthesis	31	0.704545	0.00497151	0.000213389	0.00466516	0.000178732	0.00388069	0.0210666	2.22007	D
Metabolism	Metabolism of cofactors and vitamins	ko00780	Biotin metabolism	16	0.695652	0.00160845	8.43e-05	0.00144169	8.01e-05	0.000448668	0.0157338	2.12936	D
Metabolism	Metabolism of cofactors and vitamins	ko00790	Folate biosynthesis	41	0.5	0.00454131	0.000212144	0.00425045	0.000161275	0.011332	0.0351523	2.21737	D
Metabolism	Metabolism of other amino acids	ko00410	beta-Alanine metabolism	22	0.5	0.00104412	7.96e-05	0.000915289	4.71e-05	0.00512852	0.0222724	2.06789	D
Metabolism	Metabolism of other amino acids	ko00473	D-Alanine metabolism	4	0.666667	0.000992309	7.23e-05	0.00108582	4.42e-05	0.0067284	0.0243504	2.33345	H
Metabolism	Metabolism of other amino acids	ko00480	Glutathione metabolism	19	0.339286	0.00139538	0.000258627	0.00106894	8.38e-05	0.00118232	0.0157338	2.26254	D
Metabolism	Nucleotide metabolism	ko00240	Pyrimidine metabolism	69	0.69	0.0125482	0.000543321	0.0134784	0.000390043	0.00217375	0.0157338	2.64371	H
Metabolism	Xenobiotics biodegradation and metabolism	ko00362	Benzoate degradation	35	0.330189	0.0011342	9.89e-05	0.000955386	0.000112198	0.00512852	0.0222724	2.06041	D
Metabolism	Xenobiotics biodegradation and metabolism	ko00983	Drug metabolism - other enzymes	20	0.625	0.00465314	0.000258434	0.00522749	0.000253888	0.00217375	0.0157338	2.45421	H
