# Supplementary material for: Metagenome of Gut Microbiota Provides a Novel Insight into the Pathogenicity of Balantioides coli in Weaned Piglets
Source: Int J Mol Sci. 2023 Jun 28;24(13):10791. doi: 10.3390/ijms241310791 (PMC10342044; doi:10.3390/ijms241310791)
Supplement: Supplementary file 1 [file ijms-24-10791-s001.zip › Supplementary Table S6.xlsx]

## Sheet: Sheet1
Table S6. KO Information related to the five critical pathways
Pathway/Module	ID	Description	EC	B.coil-Positive Group		B.coli-Negative Group		P-value	FDR	Enriched group
				D-Mean	D-Sd	H-Mean	H-Sd
ko00540 Lipopolysaccharide biosynthesis;M00060 lipid A biosynthesis	K00979	kdsB; 3-deoxy-manno-octulosonate cytidylyltransferase (CMP-KDO synthetase)	[EC:2.7.7.38]	0.000279	3.75e-05	0.000217	2.78e-05	0.00388	0.0418	D
	K02517	lpxL, htrB; Kdo2-lipid IVA lauroyltransferase/acyltransferase	[EC:2.3.1.241 2.3.1.-]	0.000454	6.62e-05	0.000337	5.34e-05	0.00388	0.0418	D
	K02527	kdtA, waaA; 3-deoxy-D-manno-octulosonic-acid transferase	[EC:2.4.99.12 2.4.99.13 2.4.99.14 2.4.99.15]	0.000259	4.39e-05	0.000194	2.6e-05	0.00673	0.0475	D
	K02535	lpxC; UDP-3-O-[3-hydroxymyristoyl] N-acetylglucosamine deacetylase	[EC:3.5.1.108]	0.000127	3.12e-05	7.59e-05	2.17e-05	0.00161	0.0394	D
	K02841	rpoA; DNA-directed RNA polymerase subunit alpha	[EC:2.7.7.6]	0.00019	6.41e-05	0.0001	3.36e-05	0.00673	0.0475	D
	K03271	gmhD, rfaD; ADP-L-glycero-D-manno-heptose 6-epimerase	[EC:5.1.3.20]	0.000253	4.14e-05	0.000162	4.39e-05	0.00292	0.0398	D
	K03274	TC.AAT; amino acid transporter, AAT family	NA	0.000108	3.48e-05	5.05e-05	1.87e-05	0.00217	0.0394	D
	K03271	gmhD, rfaD; ADP-L-glycero-D-manno-heptose 6-epimerase	[EC:5.1.3.20]	0.000253	4.14e-05	0.000162	4.39e-05	0.00292	0.0398	D
	K03274	TC.AAT; amino acid transporter, AAT family	NA	0.000108	3.48e-05	5.05e-05	1.87e-05	0.00217	0.0394	D
	K02517	lpxL, htrB; Kdo2-lipid IVA lauroyltransferase/acyltransferase	[EC:2.3.1.241 2.3.1.-]	0.000454	6.62e-05	0.000337	5.34e-05	0.00388	0.0418	D
	K02527	kdtA, waaA; 3-deoxy-D-manno-octulosonic-acid transferase	[EC:2.4.99.12 2.4.99.13 2.4.99.14 2.4.99.15]	0.000259	4.39e-05	0.000194	2.6e-05	0.00673	0.0475	D
	K02535	lpxC; UDP-3-O-[3-hydroxymyristoyl] N-acetylglucosamine deacetylase	[EC:3.5.1.108]	0.000127	3.12e-05	7.59e-05	2.17e-05	0.00161	0.0394	D
ko02025/ ko02026 Biofilm formation - Pseudomonas aeruginosa/ Escherichia coli)	K02398	flgM; negative regulator of flagellin synthesis FlgM	NA	0.000375	9.27e-05	0.000211	7.35e-05	0.00513	0.0429	D
	K02777	srlB; glucitol/sorbitol PTS system EIIA component	[EC:2.7.1.198]	0.000193	6.44e-05	0.000103	3.4e-05	0.00673	0.0475	D
	K03563	mreD; rod shape-determining protein MreD	NA	0.00032	7.13e-05	0.000201	6.25e-05	0.00513	0.0429	D
	K03651	lrp; Lrp/AsnC family transcriptional regulator, leucine-responsive regulatory protein	NA	0.00019	4.27e-05	0.000266	4.21e-05	0.00292	0.0398	H
ko02060 Phosphotransferase system (PTS)	K00882	fruK; 1-phosphofructokinase	[EC:2.7.1.56]	0.000402	7.65e-05	0.000271	4.81e-05	0.000624	0.0394	D
	K02759	celB, chbC; cellobiose PTS system EIIC component	NA	0.000575	0.000178	0.00031	0.00013	0.00217	0.0394	D
	K02761	chbC; fructose PTS system EIIA component	[EC:2.7.1.202]	0.000371	0.000126	0.000192	7.67e-05	0.00673	0.0475	D
	K02768	fruB; fructose PTS system EIIA component	[EC:2.7.1.-]	0.000949	0.000594	0.000423	0.000113	0.00673	0.0475	D
	K02777	crr; sugar PTS system EIIA component [EC:2.7.1.-]	[EC:2.7.1.198]	0.000193	6.44e-05	0.000103	3.4e-05	0.00673	0.0475	D
	K02781	srlB; glucitol/sorbitol PTS system EIIA component	[EC:2.7.1.191]	0.000214	8.4e-05	8.12e-05	3.98e-05	0.00388	0.0418	D
	K02793	manXa; mannose PTS system EIIA component	[EC:2.4.-.-]	0.000486	0.000164	0.000252	0.000106	0.00292	0.0398	D
ko02040 Flagellar assembly	K02387	flgB; flagellar basal-body rod protein FlgB	NA	0.0002	4.86e-05	0.000118	2.46e-05	0.00161	0.0394	D
	K02388	flgC; flagellar basal-body rod protein FlgC	NA	0.0003	6.33e-05	0.000189	5.51e-05	0.00673	0.0475	D
	K02389	flgD; flagellar basal-body rod modification protein FlgD	NA	0.00016	3.32e-05	8.92e-05	2.44e-05	0.00118	0.0394	D
	K02392	flgG; flagellar basal-body rod protein FlgG	NA	0.000132	2.84e-05	7.71e-05	2.21e-05	0.00118	0.0394	D
	K02395	flgJ; peptidoglycan hydrolase FlgJ	NA	0.000643	0.000107	0.00052	3.01e-05	0.00513	0.0429	D
	K02397	flgL; flagellar hook-associated protein 3 FlgL	NA	0.000116	3.11e-05	7.04e-05	1.72e-05	0.00388	0.0418	D
	K02398	flgM; negative regulator of flagellin synthesis FlgM	NA	0.000375	9.27e-05	0.000211	7.35e-05	0.00513	0.0429	D
	K02401	flhB; flagellar biosynthesis protein FlhB	NA	0.000133	2.95e-05	7.92e-05	1.33e-05	0.00118	0.0394	D
	K02408	fliE; flagellar hook-basal body complex protein FliE	NA	0.000303	8.04e-05	0.000168	4.67e-05	0.00161	0.0394	D
	K02411	fliH; flagellar assembly protein FliH	NA	0.000137	2.71e-05	9.27e-05	2.35e-05	0.00388	0.0418	D
	K02415	fliL; flagellar protein FliL	NA	0.000139	3.75e-05	8.38e-05	2.6e-05	0.00388	0.0418	D
	K02418	fliO, fliZ; flagellar protein FliO/FliZ	NA	0.000199	3.32e-05	0.00011	2.96e-05	0.000624	0.0394	D
ko02020 Two-component system	K00426	cydB; cytochrome bd ubiquinol oxidase subunit II	[EC:7.1.1.7]	0.000237	3.85e-05	0.000171	3.81e-05	0.00513	0.0429	D
	K01179	E3.2.1.4; endoglucanase	[EC:3.2.1.4]	0.00129	0.00014	0.00167	0.000197	0.00118	0.0394	H
	K02313	dnaA; chromosomal replication initiator protein	NA	0.000811	0.000102	0.00102	0.000101	0.00292	0.0398	H
	K02398	flgM; negative regulator of flagellin synthesis FlgM	NA	0.000375	9.27e-05	0.000211	7.35e-05	0.00513	0.0429	D
	K03407	ydhQ; GntR family transcriptional regulator	NA	0.000363	6.03e-05	0.000226	5.02e-05	0.00118	0.0394	D
	K03563	mreD; rod shape-determining protein MreD	NA	0.00032	7.13e-05	0.000201	6.25e-05	0.00513	0.0429	D
	K07260	srtA; sortase A	[EC:3.4.22.70]	0.00023	7.51e-05	0.000403	4.6e-05	0.00161	0.0394	H
	K07694	glnG, ntrC; two-component system, NtrC family, nitrogen regulation response regulator GlnG	NA	0.00021	7.67e-05	0.000383	6.23e-05	0.000862	0.0394	H
	K07712	K07727; putative transcriptional regulator	NA	0.000154	4.17e-05	8.89e-05	9.53e-06	0.00292	0.0398	D
	K08641	TC.BAT1; bacterial/archaeal transporter family protein	NA	0.00012	2.73e-05	0.000176	3.26e-05	0.00292	0.0398	H
