# Supplementary material for: Metagenome of Gut Microbiota Provides a Novel Insight into the Pathogenicity of Balantioides coli in Weaned Piglets
Source: Int J Mol Sci. 2023 Jun 28;24(13):10791. doi: 10.3390/ijms241310791 (PMC10342044; doi:10.3390/ijms241310791)
Supplement: Supplementary file 1 [file ijms-24-10791-s001.zip › Supplementary Table S7.xlsx]

## Sheet: Sheet1
Table S7. Information relatedto B.coli-associated KEGG functional categories (modules)
Module_ID	Pathway1	Pathway2	Pathway3	Number of Kos	Coverage of modules	Module Description	B.coil-Positive Group		B.coli-Negative Group		P-value	FDR	Lefse	Enrich Group
							D-Mean	D-Sd	H-Mean	H-Sd
M00036	Pathway modules	Amino acid metabolism	Branched-chain amino acid metabolism	8	0.615385	Leucine degradation, leucine => acetoacetate + acetyl-CoA	0.00246563	0.000153437	0.0027264	0.000201291	0.011332	0.0384815	2.21955	H
M00570	Pathway modules	Amino acid metabolism	Branched-chain amino acid metabolism	6	0.75	Isoleucine biosynthesis, threonine => 2-oxobutanoate => isoleucine	0.0103973	0.000865731	0.00940093	0.000430386	0.014548	0.0439135	2.71721	D
M00021	Pathway modules	Amino acid metabolism	Cysteine and methionine metabolism	2	0.4	Cysteine biosynthesis, serine => cysteine	0.00427968	0.000293854	0.00497776	0.000243538	0.00118232	0.0208424	2.58861	H
M00035	Pathway modules	Amino acid metabolism	Cysteine and methionine metabolism	4	0.571429	Methionine degradation	0.00816009	0.000862888	0.00990461	0.000666439	0.00160907	0.0208424	2.92251	H
M00338	Pathway modules	Amino acid metabolism	Cysteine and methionine metabolism	2	0.666667	Cysteine biosynthesis, homocysteine + serine => cysteine	0.00108952	0.000154761	0.00132802	8.67e-05	0.00876353	0.0348404	2.20295	H
M00368	Pathway modules	Amino acid metabolism	Cysteine and methionine metabolism	1	0.25	Ethylene biosynthesis, methionine => ethylene	0.00243126	0.000314542	0.0027354	0.000126978	0.014548	0.0439135	2.18485	H
M00045	Pathway modules	Amino acid metabolism	Histidine metabolism	6	0.75	Histidine degradation, histidine => N-formiminoglutamate => glutamate	0.00134249	0.000188021	0.00189843	0.00040273	0.00291509	0.0237579	2.46951	H
M00032	Pathway modules	Amino acid metabolism	Lysine metabolism	3	0.272727	Lysine degradation, lysine => saccharopine => acetoacetyl-CoA	0.000869717	0.000145283	0.00106765	0.000149742	0.011332	0.0384815	2.12595	H
M00133	Pathway modules	Amino acid metabolism	Polyamine biosynthesis	6	0.857143	Polyamine biosynthesis, arginine => agmatine => putrescine => spermidine	0.00356462	0.000423488	0.00301256	0.000285973	0.0067284	0.0332342	2.54683	D
M00135	Pathway modules	Amino acid metabolism	Polyamine biosynthesis	3	0.6	GABA biosynthesis, eukaryotes, putrescine => GABA	0.00237671	0.000176581	0.00278885	0.00029319	0.00217375	0.0208424	2.39174	H
M00020	Pathway modules	Amino acid metabolism	Serine and threonine metabolism	5	1	Serine biosynthesis, glycerate-3P => serine	0.00578777	0.000464107	0.00643803	0.000320854	0.00876353	0.0348404	2.4993	H
M00001	Pathway modules	Carbohydrate metabolism	Central carbohydrate metabolism	21	0.7	Glycolysis (Embden-Meyerhof pathway), glucose => pyruvate	0.0245018	0.000966494	0.0254588	0.000649404	0.014548	0.0439135	2.69377	H
M00307	Pathway modules	Carbohydrate metabolism	Central carbohydrate metabolism	10	0.833333	Pyruvate oxidation, pyruvate => acetyl-CoA	0.00602082	0.000697739	0.00758038	0.000522907	0.000624338	0.0208424	2.88826	H
M00308	Pathway modules	Carbohydrate metabolism	Central carbohydrate metabolism	5	0.714286	Semi-phosphorylative Entner-Doudoroff pathway, gluconate => glycerate-3P	0.00745232	0.000548437	0.00822893	0.000356795	0.00512852	0.0298553	2.63622	H
M00532	Pathway modules	Carbohydrate metabolism	Other carbohydrate metabolism	8	0.533333	Photorespiration	0.00531172	0.000454644	0.00630353	0.000488125	0.00217375	0.0208424	2.71281	H
M00552	Pathway modules	Carbohydrate metabolism	Other carbohydrate metabolism	4	0.8	D-galactonate degradation, De Ley-Doudoroff pathway, D-galactonate => glycerate-3P	0.00508389	0.000478833	0.00578686	0.000283314	0.011332	0.0384815	2.58685	H
M00855	Pathway modules	Carbohydrate metabolism	Other carbohydrate metabolism	7	0.7	Glycogen degradation, glycogen => glucose-6P	0.00731944	0.000499227	0.00804866	0.000361806	0.0067284	0.0332342	2.58812	H
M00892	Pathway modules	Carbohydrate metabolism	Other carbohydrate metabolism	5	0.625	UDP-N-acetyl-D-glucosamine biosynthesis, eukaryotes, glucose => UDP-GlcNAc	0.00817741	0.000570835	0.00903814	0.000421812	0.00876353	0.0348404	2.6736	H
M00909	Pathway modules	Carbohydrate metabolism	Other carbohydrate metabolism	6	0.857143	UDP-N-acetyl-D-glucosamine biosynthesis, prokaryotes, glucose => UDP-GlcNAc	0.0100586	0.000741088	0.011015	0.000333615	0.014548	0.0439135	2.71669	H
M00149	Pathway modules	Energy metabolism	ATP synthesis	4	0.666667	Succinate dehydrogenase, prokaryotes	0.00380205	0.000836915	0.00279013	0.000221437	0.00512852	0.0298553	2.71602	D
M00150	Pathway modules	Energy metabolism	ATP synthesis	4	1	Fumarate reductase, prokaryotes	0.00200767	0.000480778	0.00148974	0.000160045	0.014548	0.0439135	2.42559	D
M00153	Pathway modules	Energy metabolism	ATP synthesis	3	0.75	Cytochrome bd ubiquinol oxidase	0.00148481	0.000227176	0.00112734	0.000218679	0.00512852	0.0298553	2.35865	D
M00159	Pathway modules	Energy metabolism	ATP synthesis	9	1	V-type ATPase, prokaryotes	0.00415771	0.00111028	0.00715066	0.00114536	0.000862359	0.0208424	3.20023	H
M00166	Pathway modules	Energy metabolism	Carbon fixation	5	0.714286	Reductive pentose phosphate cycle, ribulose-5P => glyceraldehyde-3P	0.00529016	0.000502055	0.00598758	0.000315572	0.00876353	0.0348404	2.59891	H
M00170	Pathway modules	Energy metabolism	Carbon fixation	2	0.5	C4-dicarboxylic acid cycle, phosphoenolpyruvate carboxykinase type	0.00174999	5.98e-05	0.00153689	0.000112279	0.00118232	0.0208424	2.22202	D
M00374	Pathway modules	Energy metabolism	Carbon fixation	17	0.73913	Dicarboxylate-hydroxybutyrate cycle	0.00949185	0.000804051	0.00813673	0.00043591	0.00388069	0.0263563	2.86655	D
M00376	Pathway modules	Energy metabolism	Carbon fixation	14	0.666667	3-Hydroxypropionate bi-cycle	0.00690104	0.000693486	0.00550446	0.000444073	0.00217375	0.0208424	2.87326	D
M00579	Pathway modules	Energy metabolism	Carbon fixation	4	1	Phosphate acetyltransferase-acetate kinase pathway, acetyl-CoA => acetate	0.00400686	0.000357542	0.00449955	0.000180604	0.00388069	0.0263563	2.45078	H
M00620	Pathway modules	Energy metabolism	Carbon fixation	16	0.941176	Incomplete reductive citrate cycle, acetyl-CoA => oxoglutarate	0.0113577	0.00118626	0.0125712	0.000663167	0.011332	0.0384815	2.75017	H
M00346	Pathway modules	Energy metabolism	Methane metabolism	7	0.7	Formaldehyde assimilation, serine pathway	0.00524937	0.000197105	0.00560137	0.000262145	0.00388069	0.0263563	2.28931	H
M00356	Pathway modules	Energy metabolism	Methane metabolism	13	0.684211	Methanogenesis, methanol => methane	0.0011803	0.000247237	0.00180884	0.000283161	0.000862359	0.0208424	2.5117	H
M00357	Pathway modules	Energy metabolism	Methane metabolism	24	0.8	Methanogenesis, acetate => methane	0.00607784	0.000739808	0.00759324	0.000486525	0.00291509	0.0237579	2.87587	H
M00563	Pathway modules	Energy metabolism	Methane metabolism	14	0.608696	Methanogenesis, methylamine/dimethylamine/trimethylamine => methane	0.00123906	0.000258539	0.00184242	0.000317761	0.00217375	0.0208424	2.48968	H
M00567	Pathway modules	Energy metabolism	Methane metabolism	30	0.810811	Methanogenesis, CO2 => methane	0.00163352	0.000425037	0.00288275	0.00065693	0.00160907	0.0208424	2.77296	H
M00078	Pathway modules	Glycan metabolism	Glycosaminoglycan metabolism	5	0.555556	Heparan sulfate degradation	0.000988732	9.06e-05	0.00109128	7.47e-05	0.014548	0.0439135	2.1177	H
M00060	Pathway modules	Glycan metabolism	Lipopolysaccharide metabolism	9	1	KDO2-lipid A biosynthesis, Raetz pathway, LpxL-LpxM type	0.0091582	0.000926045	0.00781996	0.00066169	0.0067284	0.0332342	2.86059	D
M00064	Pathway modules	Glycan metabolism	Lipopolysaccharide metabolism	4	0.666667	ADP-L-glycero-D-manno-heptose biosynthesis	0.00222181	0.00055877	0.00133436	0.000368271	0.00291509	0.0237579	2.67714	D
M00866	Pathway modules	Glycan metabolism	Lipopolysaccharide metabolism	9	0.9	KDO2-lipid A biosynthesis, Raetz pathway, non-LpxL-LpxM type	0.00780611	0.00101169	0.00623078	0.000746644	0.0067284	0.0332342	2.93264	D
M00086	Pathway modules	Lipid metabolism	Fatty acid metabolism	1	0.5	beta-Oxidation, acyl-CoA synthesis	0.00289109	0.000160232	0.00346611	0.00034757	0.00118232	0.0208424	2.49438	H
M00117	Pathway modules	Metabolism of cofactors and vitamins	Cofactor and vitamin metabolism	8	0.8	Ubiquinone biosynthesis, prokaryotes, chorismate => ubiquinone	0.00357229	0.000522717	0.00263357	0.000219124	0.00118232	0.0208424	2.71082	D
M00121	Pathway modules	Metabolism of cofactors and vitamins	Cofactor and vitamin metabolism	13	0.866667	Heme biosynthesis, plants and bacteria, glutamate => heme	0.00628827	0.000202385	0.0058677	0.000313617	0.011332	0.0384815	2.42323	D
M00123	Pathway modules	Metabolism of cofactors and vitamins	Cofactor and vitamin metabolism	4	0.666667	Biotin biosynthesis, pimeloyl-ACP/CoA => biotin	0.00226943	0.000368524	0.00176333	0.000248023	0.011332	0.0384815	2.44488	D
M00125	Pathway modules	Metabolism of cofactors and vitamins	Cofactor and vitamin metabolism	11	0.647059	Riboflavin biosynthesis, plants and bacteria, GTP => riboflavin/FMN/FAD	0.00680785	0.000714079	0.00579461	0.000430573	0.0067284	0.0332342	2.71893	D
M00127	Pathway modules	Metabolism of cofactors and vitamins	Cofactor and vitamin metabolism	10	0.909091	Thiamine biosynthesis, prokaryotes, AIR (+ DXP/tyrosine) => TMP/TPP	0.0128783	0.000993055	0.0112181	0.000832808	0.00876353	0.0348404	2.96115	D
M00140	Pathway modules	Metabolism of cofactors and vitamins	Cofactor and vitamin metabolism	3	0.6	C1-unit interconversion, prokaryotes	0.00456654	0.000291504	0.00533533	0.000433257	0.00217375	0.0208424	2.60628	H
M00141	Pathway modules	Metabolism of cofactors and vitamins	Cofactor and vitamin metabolism	2	0.5	C1-unit interconversion, eukaryotes	0.00275717	0.00015416	0.00307574	0.0002592	0.00876353	0.0348404	2.22813	H
M00577	Pathway modules	Metabolism of cofactors and vitamins	Cofactor and vitamin metabolism	5	0.833333	Biotin biosynthesis, BioW pathway, pimelate => pimeloyl-CoA => biotin	0.00226954	0.000368543	0.00176517	0.000246817	0.011332	0.0384815	2.44357	D
M00846	Pathway modules	Metabolism of cofactors and vitamins	Cofactor and vitamin metabolism	9	0.692308	Siroheme biosynthesis, glutamyl-tRNA => siroheme	0.00455507	0.000375125	0.00383098	0.00051233	0.00876353	0.0348404	2.62466	D
M00868	Pathway modules	Metabolism of cofactors and vitamins	Cofactor and vitamin metabolism	7	0.875	Heme biosynthesis, animals and fungi, glycine => heme	0.00271793	0.000220146	0.0022033	0.00015043	0.00118232	0.0208424	2.48277	D
M00878	Pathway modules	Xenobiotics biodegradation	Aromatics degradation	10	0.909091	Phenylacetate degradation, phenylaxetate => acetyl-CoA/succinyl-CoA	0.00458031	0.000476539	0.00398603	0.00027944	0.00388069	0.0263563	2.43942	D
