# Supplementary material for: Metagenome of Gut Microbiota Provides a Novel Insight into the Pathogenicity of Balantioides coli in Weaned Piglets
Source: Int J Mol Sci. 2023 Jun 28;24(13):10791. doi: 10.3390/ijms241310791 (PMC10342044; doi:10.3390/ijms241310791)
Supplement: Supplementary file 1 [file ijms-24-10791-s001.zip › Supplementary Table S8.xlsx]

## Sheet: Sheet1
Table S8. Information related to B.coli-associated CAZymes
Family	Family description	Class	Class_description	B.coil-Positive Group		B.coli-Negative Group		P-value	FDR	Label	Enrich Group
				D-Mean	D-Sd	H-Mean	H-Sd
AA1	Laccase / p-diphenol:oxygen oxidoreductase / ferroxidase (EC 1.10.3.2); ; ferroxidase (EC 1.10.3.-); Laccase-like multicopper oxidase (EC 1.10.3.-)	AA	Auxiliary Activities	0.00425402	0.000474019	0.00465877	0.000382977	0.197621	0.364577	ns	H
AA10	AA10 (formerly CBM33) proteins are copper-dependent lytic polysaccharide monooxygenases (LPMOs); some proteins have been shown to act on chitin, others on cellulose; lytic cellulose monooxygenase (C1-hydroxylating) (EC 1.14.99.54); lytic cellulose monooxygenase (C4-dehydrogenating)(EC 1.14.99.56); lytic chitin monooxygenase (EC 1.14.99.53); lytic xylan monooxygenase / xylan oxidase (glycosidic bo…	AA	Auxiliary Activities	9.44135e-05	6.17889e-05	0.000216428	7.65182e-05	0.00388069	0.030758	*	H
AA3	cellobiose dehydrogenase (EC 1.1.99.18); glucose 1-oxidase (EC 1.1.3.4); aryl alcohol oxidase (EC 1.1.3.7); alcohol oxidase (EC 1.1.3.13); pyranose oxidase (EC 1.1.3.10)	AA	Auxiliary Activities	0.0015905	0.000402397	0.0022768	0.00034513	0.00291509	0.0283558	*	H
AA4	vanillyl-alcohol oxidase (EC 1.1.3.38)	AA	Auxiliary Activities	0.00121147	0.000324558	0.0010165	0.000265924	0.230331	0.391197	ns	D
CBM1	Modules of approx. 40 residues found almost exclusively in fungi. The cellulose-binding function has been demonstrated in many cases, and appears to be mediated by three aromatic residues separated by about 10.4 angstrom and which form a flat surface. The only non-fungal occurence of CBM1 is in an algal non-hydrolytic polysaccharide-binding protein which is composed of four repeated CBM1 modules.…	CBM	Carbohydrate-Binding Modules	0.000208915	7.54473e-05	0.000314024	6.25047e-05	0.00876353	0.0468849	*	H
CBM12	Modules of approx. 40-60 residues. The majority of these modules is found among chitinases where the function is chitin-binding. Distantly related to the CBM5 family.	CBM	Carbohydrate-Binding Modules	0.00155804	0.000512416	0.00326979	0.00135973	0.00160907	0.0215213	*	H
CBM13	Modules of approx. 150 residues which always appear as a threefold internal repeat. The only apparent exception to this, xylanase II of Actinomadura sp. FC7 (GenBank U08894), is in fact not completely sequenced. These modules were first identified in several plant lectins such as ricin or agglutinin of Ricinus communis which bind galactose residues. The three-dimensional structure of a plant lect…	CBM	Carbohydrate-Binding Modules	0.011754	0.000483518	0.0130304	0.00052785	0.000448668	0.0190869	*	H
CBM14	Modules of approx. 70 residues. The chitin-binding function has been demonstrated in several cases. These modules are found attached to a number of chitinase catalytic domains, but also in non-catalytic proteins either in isolation or as multiple repeats; chitin binding (EC IIa.chitin)	CBM	Carbohydrate-Binding Modules	0.000214901	4.96871e-05	0.000213129	7.66321e-05	0.450102	0.602012	ns	D
CBM16	Carbohydrate-binding module 16. Binding to cellulose and glucomannan demonstrated [B. Bae et al (2008) J Biol Chem. 283:12415-25 (PMID: 18025086)]	CBM	Carbohydrate-Binding Modules	0.000207754	5.81723e-05	0.000263269	8.37431e-05	0.100224	0.255333	ns	H
CBM2	Modules of approx. 100 residues and which are found in a large number of bacterial enzymes. The cellulose-binding function has been demonstrated in many cases. Several of these modules have been shown to also bind chitin or xylan.	CBM	Carbohydrate-Binding Modules	0.00347553	0.000159311	0.00391937	0.000405908	0.00876353	0.0468849	*	H
CBM20	The granular starch-binding function has been demonstrated in several cases. Interact strongly with cyclodextrins. Often designated as starch-binding domains (SBD).	CBM	Carbohydrate-Binding Modules	0.00423135	0.00047483	0.00425786	0.000674209	0.824212	0.899905	ns	H
CBM22	A xylan binding function has been demonstrated in several cases and affinity with mixed beta-1,3/beta-1,4-glucans in one. In several cases a thermostabilizing effect has also been seen.	CBM	Carbohydrate-Binding Modules	0.00220472	0.000344056	0.00226876	0.000124713	0.689278	0.819475	ns	H
CBM23	Mannan-binding function demonstrated in one case.	CBM	Carbohydrate-Binding Modules	0.0010162	0.000181798	0.00112714	0.000129308	0.197621	0.364577	ns	H
CBM25	Starch-binding function demonstrated in one case.	CBM	Carbohydrate-Binding Modules	0.000299252	4.44519e-05	0.000341656	8.05996e-05	0.306875	0.479352	ns	H
CBM26	Starch-binding function demonstrated in two cases.	CBM	Carbohydrate-Binding Modules	0.000714851	0.00013554	0.000837046	0.000234828	0.142631	0.30523	ns	H
CBM3	Modules of approx. 150 residues found in bacterial enzymes. The cellulose-binding function has been demonstrated in many cases. In one instance binding to chitin has been reported.	CBM	Carbohydrate-Binding Modules	0.0006067	0.000146498	0.00097141	0.000198649	0.00217375	0.0244833	*	H
CBM32	Binding to galactose and lactose has been demonstrated for the module of Micromonospora viridifaciens sialidase (PMID: 16239725). Binding to polygalacturonic acid has been shown for a Yersinia member (PMID: 17292916). Binding to LacNAc (beta-D-galactosyl-1,4-beta-D-N-acetylglucosamine) has been shown for an N-acetylglucosaminidase from Clostridium perfingens (PMID: 16990278).	CBM	Carbohydrate-Binding Modules	0.00577289	0.000499101	0.00605032	0.000563298	0.306875	0.479352	ns	H
CBM34	Modules of approx. 120 residues. Granular starch-binding function has been demonstrated in the case of Thermoactinomyces vulgaris R-47 alpha-amylase 1 (TVAI).	CBM	Carbohydrate-Binding Modules	0.00159393	0.000238495	0.0014465	0.000347447	0.450102	0.602012	ns	D
CBM35	Modules of approx. 130 residues. A module that is conserved in three Cellvibrio xylan-degrading enzymes binds to xylan and the interaction is calcium dependent, while a module from a Cellvibrio mannanase binds to decorated soluble mannans and mannooligosaccharides. A module in a	CBM	Carbohydrate-Binding Modules	0.00162964	0.000217538	0.00231706	0.000525615	0.00118233	0.0210848	*	H
CBM37	Modules of approx. 100 residues, conserved in numerous R. albus polysaccharide-degrading enzymes and other proteins from this bacterium. Several members of CBM37 have been shown to exhibit rather broad binding specificity to xylan, chitin, microcrystalline and phosphoric-acid swollen cellulose, as well as more heterogeneous substrates, such as alfalfa cell walls, banana stem and wheat straw.	CBM	Carbohydrate-Binding Modules	0.000687682	0.000239001	0.00138401	0.000312351	0.000624338	0.0190869	*	H
CBM38	The inulin-binding function has been demonstrated in the case of the cycloinulo-oligosaccharide fructanotransferase from Paenibacillus macerans (Bacillus macerans) by Lee et al. (2004) FEMS Microbiol Lett 234:105-10. (PMID:15109727).	CBM	Carbohydrate-Binding Modules	0.00083398	0.000138253	0.000858975	0.000171578	0.964565	0.982937	ns	H
CBM4	Modules of approx. 150 residues found in bacterial enzymes. Binding of these modules has been demonstrated with xylan, beta-1,3-glucan, beta-1,3-1,4-glucan, beta-1,6-glucan and amorphous cellulose but not with crystalline cellulose.	CBM	Carbohydrate-Binding Modules	0.000571691	0.0001682	0.000773549	0.000178931	0.0294894	0.11474	ns	H
CBM41	Modules of approx. 100 residues found in primarily in bacterial pullulanases. The N-terminal module from Thermotoga maritima Pul13 has been shown to bind to the alpha-glucans amylose, amylopectin, pullulan, and oligosaccharide fragments derived from these polysaccharides (Lammerts van Bueren et al. (2004) Biochemistry 43:15633-42) (PMID: 15581376).	CBM	Carbohydrate-Binding Modules	0.00128445	0.000258409	0.00121185	0.000197778	0.625063	0.777694	ns	D
CBM42	Modules of approx. 160 residues found mostly at the C-terminus of GH54 catalytic domains. Binding to arabinofuranose (present in arabinoxylan) has been demonstrated.	CBM	Carbohydrate-Binding Modules	0.000164435	9.06301e-05	0.000181178	6.65846e-05	0.450102	0.602012	ns	H
CBM43	Modules of approx. 90-100 residues found at the C-terminus of GH17 or GH72 enzymatic modules and also sometimes isolated. CBM43 modules sometimes carry a C-terminal membrane anchor. The beta-1,3-glucan binding function has been demonstrated with the olive pollen protein Ole e 10.	CBM	Carbohydrate-Binding Modules	0.000310015	7.55705e-05	0.000344062	7.94391e-05	0.450102	0.602012	ns	H
CBM47	Modules of approx 150 residues. Fucose-binding activity demonstrated	CBM	Carbohydrate-Binding Modules	0.000247563	9.084e-05	0.000320004	0.000114632	0.0831631	0.231129	ns	H
CBM48	Modules of approx. 100 residues with glycogen-binding function, appended to GH13 modules. Also found in the beta subunit (glycogen-binding) of AMP-activated protein kinases (AMPK)	CBM	Carbohydrate-Binding Modules	0.0198111	0.00176467	0.0206861	0.000876802	0.230331	0.391197	ns	H
CBM5	Modules of approx. 60 residues found in bacterial enzymes. Chitin-binding described in several cases. Distantly related to the CBM12 family.	CBM	Carbohydrate-Binding Modules	0.00194518	0.0011442	0.00159604	0.000214482	0.625063	0.777694	ns	D
CBM50	Modules of approx. 50 residues found attached to various enzymes from families GH18, GH19, GH23, GH24, GH25 and GH73, i.e. enzymes cleaving either chitin or peptidoglycan. Binding to chitopentaose demonstrated in the case of Pteris ryukyuensis chitinase A [Ohnuma T et al. (2008) J. Biol. Chem. 283:5178-87 (PMID: 18083709)]. CBM50 modules are also found in a multitude of other enzymes targeting th…	CBM	Carbohydrate-Binding Modules	0.0600054	0.00263558	0.0648084	0.00523818	0.0455892	0.145613	ns	H
CBM51	Modules of approx. 150 residues found attached to various enzymes from families GH2, GH27, GH31, GH95, GH98 and GH101 . Binding to galactose and to blood group A/B-antigens demonstrated in the case of C. perfringens GH95CBM51 and GH98CBM51 respectively [Gregg KJ et al. (2008) J. Biol. Chem. 283:12604-13 PMID: 18292090].	CBM	Carbohydrate-Binding Modules	0.000663007	0.000110977	0.00112476	0.000382146	0.000448668	0.0190869	*	H
CBM54	Binding to xylan, yeast cell wall glucan and chitin shown in Dvortsov et al., Microbiology UK (2009) in press.	CBM	Carbohydrate-Binding Modules	0.00199197	0.000365593	0.00285159	0.000384979	0.00160907	0.0215213	*	H
CBM56	beta-1,3-glucan binding function demonstrated by Yamamoto et al. (1998) FEBS Letters 433:41-43 [PMID: 9738929]	CBM	Carbohydrate-Binding Modules	0.000337214	6.74967e-05	0.00029253	3.04359e-05	0.306875	0.479352	ns	D
CBM57	Created from reading Schallus et al (2008) Mol Biol Cell. 19:3404-3414 [PMID: 18524852] and finding related domains attached to various glycosidases.	CBM	Carbohydrate-Binding Modules	0.0014051	0.000255442	0.0014422	0.000435735	0.964565	0.982937	ns	H
CBM6	Modules of approx. 120 residues. The cellulose-binding function has been demonstrated in one case on amorphous cellulose and beta-1,4-xylan. Some of these modules also bind beta-1,3-glucan, beta-1,3-1,4-glucan, and beta-1,4-glucan.	CBM	Carbohydrate-Binding Modules	0.00482358	0.000563951	0.00612206	0.000367559	0.000624338	0.0190869	*	H
CBM61	Modules of approx. 150 residues found appended to GH16, GH30, GH31, GH43, GH53 and GH66 catalytic domains. A beta-1,4-galactan binding function has been demonstrated for the CBM61 of Thermotoga maritima GH53 galactanase [PMID: 20826814].	CBM	Carbohydrate-Binding Modules	0.000940546	0.000339015	0.00084336	0.00024238	0.50516	0.659173	ns	D
CBM62	The CBM62 module of Clostridium thermocellum Cthe_2193 protein binds galactose moieties found on xyloglucan, arabinogalactan and galactomannan.	CBM	Carbohydrate-Binding Modules	0.000340951	7.55567e-05	0.000437512	5.57807e-05	0.0294894	0.11474	ns	H
CBM66	The CBM66 module, derived from the Bacillus subtilis exo-acting beta-fructosidase SacC, targets the terminal fructoside residue of fructans.	CBM	Carbohydrate-Binding Modules	0.000793354	0.00020429	0.00102648	0.000374147	0.142631	0.30523	ns	H
CBM67	Fujimoto et al. [PMID : 23486481] disclosed the L-rhamnose binding activity and 3-D structure of the CBM67 of Streptomyces avermitilis alpha-L-rhamnosidase (SaRha78A);	CBM	Carbohydrate-Binding Modules	0.000422505	7.81408e-05	0.000590783	0.000133974	0.00876353	0.0468849	*	H
CBM72	Modules of 130-180 residues found at the C-terminus glycoside hydrolases from various families, sometimes as tandem repeats. The CBM72 found on an endoglucanase from an uncultivated microorganism was found to bind a broad spectrum of polysaccharides including soluble and insoluble cellulose, beta-1,3/1,4-mixed linked glucans, xylan, and beta-mannan [PMID=26765840].	CBM	Carbohydrate-Binding Modules	0.000269362	0.0001223	0.000309993	8.69429e-05	0.450102	0.602012	ns	H
CBM77	Pectin binding modules of approx. 110 residues. The Ruminococcus flavefaciens CBM77 was shown to bind various pectins of low degree of esterification.	CBM	Carbohydrate-Binding Modules	0.000101864	7.08822e-05	0.000140113	8.99172e-05	0.230331	0.391197	ns	H
CBM82	The boundaries, structure and starch-binding function of the CBM82 module of Eubacterium rectale Amy13K have been reported by Cockburn and coworkers in Molec. Microbiol. (2017) (PMID=29139580)	CBM	Carbohydrate-Binding Modules	0.000127067	7.04687e-05	0.000146291	4.46061e-05	0.350846	0.53249	ns	H
CBM9	Modules of approx. 170 residues found so far only in xylanases. The cellulose-binding function has been demonstrated in one case.	CBM	Carbohydrate-Binding Modules	0.00133638	0.00011902	0.00152672	0.000273895	0.0367951	0.124987	ns	H
CE1	acetyl xylan esterase (EC 3.1.1.72); cinnamoyl esterase (EC 3.1.1.-); feruloyl esterase (EC 3.1.1.73); carboxylesterase (EC 3.1.1.1); S-formylglutathione hydrolase (EC 3.1.2.12); diacylglycerol O-acyltransferase (EC 2.3.1.20); trehalose 6-O-mycolyltransferase (EC 2.3.1.122)	CE	Carbohydrate Esterases	0.0035999	0.000504076	0.00419875	0.000520066	0.0367951	0.124987	ns	H
CE11	UDP-3-0-acyl N-acetylglucosamine deacetylase (EC 3.5.1.108).	CE	Carbohydrate Esterases	0.00808644	0.00128169	0.00671688	0.00072424	0.0234676	0.106853	ns	D
CE12	pectin acetylesterase (EC 3.1.1.-); rhamnogalacturonan acetylesterase (EC 3.1.1.-); acetyl xylan esterase (EC 3.1.1.72)	CE	Carbohydrate Esterases	0.00457608	0.000616819	0.00418073	0.000588641	0.197621	0.364577	ns	D
CE13	pectin acetylesterase (EC 3.1.1.-)	CE	Carbohydrate Esterases	0.00033551	7.31154e-05	0.000324226	5.15111e-05	1	1	ns	D
CE14	N-acetyl-1-D-myo-inosityl-2-amino-2-deoxy-alpha-D-glucopyranoside deacetylase (EC 3.5.1.89); diacetylchitobiose deacetylase (EC 3.5.1.-); mycothiol S-conjugate amidase (EC 3.5.1.-)	CE	Carbohydrate Esterases	0.000732801	0.000464416	0.000763286	0.00016113	0.230331	0.391197	ns	H
CE15	4-O-methyl-glucuronoyl methylesterase (EC 3.1.1.-)	CE	Carbohydrate Esterases	0.000940424	0.000134977	0.000998446	0.00019311	0.625063	0.777694	ns	H
CE17	acetylmannan esterase (3.1.1.-)	CE	Carbohydrate Esterases	0.00020515	9.32141e-05	0.000225574	6.15034e-05	0.306875	0.479352	ns	H
CE2	acetyl xylan esterase (EC 3.1.1.72).	CE	Carbohydrate Esterases	0.000750572	0.000171041	0.000876227	9.62714e-05	0.142631	0.30523	ns	H
CE3	acetyl xylan esterase (EC 3.1.1.72).	CE	Carbohydrate Esterases	0.000595262	0.000129573	0.000482571	0.000148901	0.230331	0.391197	ns	D
CE4	acetyl xylan esterase (EC 3.1.1.72); chitin deacetylase (EC 3.5.1.41); chitooligosaccharide deacetylase (EC 3.5.1.-); peptidoglycan GlcNAc deacetylase (EC 3.5.1.-); peptidoglycan N-acetylmuramic acid deacetylase (EC 3.5.1.-).	CE	Carbohydrate Esterases	0.00916198	0.00159706	0.0106103	0.00111485	0.100224	0.255333	ns	H
CE5	acetyl xylan esterase (EC 3.1.1.72); cutinase (EC 3.1.1.74)	CE	Carbohydrate Esterases	0.000570492	0.000269311	0.000393486	0.000160201	0.119966	0.279052	ns	D
CE6	acetyl xylan esterase (EC 3.1.1.72).	CE	Carbohydrate Esterases	0.00185068	0.000396298	0.00198684	0.000477807	0.398615	0.584271	ns	H
CE7	acetyl xylan esterase (EC 3.1.1.72); cephalosporin-C deacetylase (EC 3.1.1.41).	CE	Carbohydrate Esterases	0.000788231	0.000129922	0.00100818	0.000329541	0.142631	0.30523	ns	H
CE8	pectin methylesterase (EC 3.1.1.11).	CE	Carbohydrate Esterases	0.00293587	0.000368342	0.00279679	0.000262606	0.689278	0.819475	ns	D
CE9	N-acetylglucosamine 6-phosphate deacetylase (EC 3.5.1.25); N-acetylglucosamine 6-phosphate deacetylase (EC 3.5.1.80)	CE	Carbohydrate Esterases	0.00987448	0.000614798	0.00888732	0.000825068	0.0067284	0.0423493	*	D
GH1	beta-glucosidase (EC 3.2.1.21); beta-galactosidase (EC 3.2.1.23); beta-mannosidase (EC 3.2.1.25); beta-glucuronidase (EC 3.2.1.31); beta-xylosidase (EC 3.2.1.37); beta-D-fucosidase (EC 3.2.1.38); phlorizin hydrolase (EC 3.2.1.62); exo-beta-1,4-glucanase (EC 3.2.1.74); 6-phospho-beta-galactosidase (EC 3.2.1.85); 6-phospho-beta-glucosidase (EC 3.2.1.86); strictosidine beta-glucosidase (EC 3.2.1.105…	GH	Glycoside Hydrolases	0.0139715	0.00153509	0.0108263	0.00116892	0.000624338	0.0190869	*	D
GH10	endo-1,4-beta-xylanase (EC 3.2.1.8); endo-1,3-beta-xylanase (EC 3.2.1.32); tomatinase (EC 3.2.1.-); xylan endotransglycosylase (EC 2.4.2.-); endo-beta-1,4-glucanase (EC 3.2.1.4)	GH	Glycoside Hydrolases	0.000873683	0.000180436	0.00104484	0.000252663	0.197621	0.364577	ns	H
GH100	alkaline and neutral invertase (EC 3.2.1.26)	GH	Glycoside Hydrolases	0.00203353	0.000239006	0.00178605	0.000289465	0.119966	0.279052	ns	D
GH101	endo-alpha-N-acetylgalactosaminidase (EC 3.2.1.97)	GH	Glycoside Hydrolases	0.00174454	0.000181135	0.00164517	0.000129049	0.142631	0.30523	ns	D
GH104	peptidoglycan lytic transglycosylase (EC 3.2.1.-)	GH	Glycoside Hydrolases	0.00166608	0.00165201	0.000864925	0.000436221	0.266717	0.439058	ns	D
GH105	unsaturated rhamnogalacturonyl hydrolase (EC 3.2.1.172); d-4,5-unsaturated beta-glucuronyl hydrolase (EC 3.2.1.-); d-4,5-unsaturated alpha-galacturonidase (EC 3.2.1.-)	GH	Glycoside Hydrolases	0.00361413	0.000605213	0.0039387	0.000265036	0.306875	0.479352	ns	H
GH106	alpha-L-rhamnosidase (EC 3.2.1.40); rhamnogalacturonan alpha-L-rhamnohydrolase (EC 3.2.1.174)	GH	Glycoside Hydrolases	0.00106034	0.000214483	0.00152529	0.000168033	0.00160907	0.0215213	*	H
GH108	N-acetylmuramidase (EC 3.2.1.17)	GH	Glycoside Hydrolases	0.000896026	0.000682709	0.000856498	0.000397502	0.964565	0.982937	ns	D
GH109	alpha-N-acetylgalactosaminidase (EC 3.2.1.49)	GH	Glycoside Hydrolases	0.00271596	0.000236809	0.00310786	0.000265705	0.011332	0.0551146	ns	H
GH11	endo-beta-1,4-xylanase (EC 3.2.1.8); endo-beta-1,3-xylanase (EC 3.2.1.32)	GH	Glycoside Hydrolases	0.000130734	3.60691e-05	0.000173357	4.29389e-05	0.0367951	0.124987	ns	H
GH110	alpha-galactosidase (EC 3.2.1.22); alpha-1,3-galactosidase (EC 3.2.1.-)	GH	Glycoside Hydrolases	0.000321572	0.000101447	0.000376874	0.00020169	0.689278	0.819475	ns	H
GH112	lacto-N-biose phosphorylase or galacto-N-biose phosphorylase (EC 2.4.1.211); D-galactosyl-beta-1,4-L-rhamnose phosphorylase (EC 2.4.1.247)	GH	Glycoside Hydrolases	0.000202122	6.05211e-05	0.000162182	8.78342e-05	0.168447	0.333775	ns	D
GH113	beta-mannanase (EC 3.2.1.78)	GH	Glycoside Hydrolases	9.85502e-05	6.58306e-05	0.00014522	3.83909e-05	0.014548	0.0691839	ns	H
GH114	endo-alpha-1,4-polygalactosaminidase (EC 3.2.1.109)	GH	Glycoside Hydrolases	0.00269676	0.000307924	0.0027351	0.000253156	0.755813	0.860341	ns	H
GH115	xylan alpha-1,2-glucuronidase (3.2.1.131); alpha-(4-O-methyl)-glucuronidase (3.2.1.-)	GH	Glycoside Hydrolases	0.00255067	0.000284294	0.00258004	0.000313099	1	1	ns	H
GH117	beta-D-galactofuranosidase (EC 3.2.1.146); Î±-neoagaro-oligosaccharide hydrolase (EC 3.2.1.159)	GH	Glycoside Hydrolases	0.000434078	7.89131e-05	0.000663519	9.65731e-05	0.00118233	0.0210848	*	H
GH12	endoglucanase (EC 3.2.1.4); xyloglucan hydrolase (EC 3.2.1.151); beta-1,3-1,4-glucanase (EC 3.2.1.73); xyloglucan endotransglycosylase (EC 2.4.1.207)	GH	Glycoside Hydrolases	0.00757653	0.000903939	0.0087737	0.000666729	0.011332	0.0551146	ns	H
GH120	beta-xylosidase (EC 3.2.1.37)	GH	Glycoside Hydrolases	0.000192416	8.26214e-05	0.00023782	8.09453e-05	0.197621	0.364577	ns	H
GH123	beta-N-acetylgalactosaminidase (EC 3.2.1.53); glycosphingolipid beta-N-acetylgalactosaminidase (EC 3.2.1.-)	GH	Glycoside Hydrolases	0.000408125	5.96913e-05	0.000575259	7.27983e-05	0.000624338	0.0190869	*	H
GH125	exo-alpha-1,6-mannosidase (EC 3.2.1.-)	GH	Glycoside Hydrolases	0.000404003	6.60895e-05	0.000489464	0.000107429	0.119966	0.279052	ns	H
GH127	beta-L-arabinofuranosidase (EC 3.2.1.185); 3-C-carboxy-5-deoxy-L-xylose (aceric acid) hydrolase (EC 3.2.1.-); alpha-1,3-(3,6)-anhydro-D-galactosidase (EC 3.2.1.-)	GH	Glycoside Hydrolases	0.000975594	0.000148457	0.000952139	0.00017364	0.755813	0.860341	ns	D
GH128	beta-1,3-glucanase (EC 3.2.1.39); beta-1,3-glucosidase (EC 3.2.1.-)	GH	Glycoside Hydrolases	0.000135346	9.71634e-05	0.000118274	5.38791e-05	0.893973	0.942415	ns	D
GH13	alpha-amylase (EC 3.2.1.1); pullulanase (EC 3.2.1.41); cyclomaltodextrin glucanotransferase (EC 2.4.1.19); cyclomaltodextrinase (EC 3.2.1.54); trehalose-6-phosphate hydrolase (EC 3.2.1.93); oligo-alpha-glucosidase (EC 3.2.1.10); maltogenic amylase (EC 3.2.1.133); neopullulanase (EC 3.2.1.135); alpha-glucosidase (EC 3.2.1.20); maltotetraose-forming alpha-amylase (EC 3.2.1.60); isoamylase (EC 3.2.1…	GH	Glycoside Hydrolases	0.032883	0.00080667	0.0328904	0.00133665	0.964565	0.982937	ns	H
GH130	beta-1,4-mannosylglucose phosphorylase (EC 2.4.1.281); beta-1,4-mannooligosaccharide phosphorylase (EC 2.4.1.319); beta-1,4-mannosyl-N-acetyl-glucosamine phosphorylase (EC 2.4.1.320); beta-1,2-mannobiose phosphorylase (EC 2.4.1.-); beta-1,2-oligomannan phosphorylase (EC 2.4.1.-); beta-1,2-mannosidase (EC 3.2.1.-)	GH	Glycoside Hydrolases	0.00344869	0.000389689	0.00414674	0.0008807	0.0294894	0.11474	ns	H
GH133	amylo-alpha-1,6-glucosidase (EC 3.2.1.33);	GH	Glycoside Hydrolases	0.00356767	0.000189984	0.00352229	0.000395085	0.625063	0.777694	ns	D
GH135	alpha-1,4-galactosaminogalactan hydrolase (EC 3.2.1.-)	GH	Glycoside Hydrolases	0.000434274	0.000452189	0.000109291	4.69787e-05	0.0067284	0.0423493	*	D
GH136	lacto-N-biosidase (EC 3.2.1.140); Lacto-N-biosidase (Lewis antigen a/b specificity) (EC 3.2.1.-)	GH	Glycoside Hydrolases	0.000347036	0.000109739	0.000370653	4.73398e-05	0.068535	0.203701	ns	H
GH138	rhamnogalacturonan alpha-1,2-galacturonohydrolase (EC 3.2.1.173)	GH	Glycoside Hydrolases	0.00016746	8.04947e-05	0.000107339	4.63854e-05	0.142631	0.30523	ns	D
GH140	beta-1,2-apiosidase (EC 3.2.1.-)	GH	Glycoside Hydrolases	0.000219212	8.67411e-05	0.000242813	0.000105819	0.824212	0.899905	ns	H
GH141	alpha-L-fucosidase (EC 3.2.1.51); xylanase (EC 3.2.1.8)	GH	Glycoside Hydrolases	0.000168072	6.00312e-05	0.000213186	4.44252e-05	0.142631	0.30523	ns	H
GH142	beta-L-arabinofuranosidase (EC 3.2.1.185)	GH	Glycoside Hydrolases	0.00013359	3.52515e-05	0.000130594	3.57196e-05	0.893973	0.942415	ns	D
GH144	endo-beta-1,2-glucanase (EC 3.2.1.71); beta-1,2-glucooligosaccharide sophorohydrolase (EC 3.2.1.-)	GH	Glycoside Hydrolases	0.000280243	8.52204e-05	0.000243978	4.52671e-05	0.266717	0.439058	ns	D
GH146	beta-L-arabinofuranosidase (EC 3.2.1.185)	GH	Glycoside Hydrolases	0.000486283	0.000238546	0.000739764	0.000276772	0.0560914	0.173965	ns	H
GH15	glucoamylase (EC 3.2.1.3); glucodextranase (EC 3.2.1.70); alpha,alpha-trehalase (EC 3.2.1.28); dextran dextrinase (EC 2.4.1.2)	GH	Glycoside Hydrolases	0.000178284	8.82159e-05	7.79516e-05	3.78541e-05	0.0067284	0.0423493	*	D
GH151	alpha-L-fucosidase (EC 3.2.1.51)	GH	Glycoside Hydrolases	4.89361e-05	3.81484e-05	0.000136036	6.73926e-05	0.011332	0.0551146	ns	H
GH154	beta-glucuronidase (3.2.1.31)	GH	Glycoside Hydrolases	0.000358353	7.76132e-05	0.000308868	8.95613e-05	0.230331	0.391197	ns	D
GH16	xyloglucan:xyloglucosyltransferase (EC 2.4.1.207); keratan-sulfate endo-1,4-beta-galactosidase (EC 3.2.1.103); endo-1,3-beta-glucanase / laminarinase (EC 3.2.1.39); endo-1,3(4)-beta-glucanase (EC 3.2.1.6); licheninase (EC 3.2.1.73); beta-agarase (EC 3.2.1.81); kappa;-carrageenase (EC 3.2.1.83); xyloglucanase (EC 3.2.1.151); endo-beta-1,3-galactanase (EC 3.2.1.181); [retaining] beta-porphyranase (…	GH	Glycoside Hydrolases	0.00733415	0.000498638	0.00716353	0.000320282	0.398615	0.584271	ns	D
GH163	endo-beta-N-acetylglucosaminidase cleaving GlcNAc-beta-1,2-Man (EC 3.2.1.-)	GH	Glycoside Hydrolases	0.000198142	8.77104e-05	0.000317952	0.000231484	0.0367951	0.124987	ns	H
GH17	glucan endo-1,3-beta-glucosidase (EC 3.2.1.39); licheninase (EC 3.2.1.73); ABA-specific beta-glucosidase (EC 3.2.1.175); beta-1,3-glucanosyltransglycosylase (EC 2.4.1.-); beta-1,3-glucosidase (EC 3.2.1.-)	GH	Glycoside Hydrolases	0.00127767	0.000188275	0.00121003	0.000135628	0.450102	0.602012	ns	D
GH18	chitinase (EC 3.2.1.14); lysozyme (EC 3.2.1.17); endo-beta-N-acetylglucosaminidase (EC 3.2.1.96); peptidoglycan hydrolase with endo-beta-N-acetylglucosaminidase specificity (EC 3.2.1.-); Nod factor hydrolase (EC 3.2.1.-); xylanase inhibitor; concanavalin B; narbonin	GH	Glycoside Hydrolases	0.00379522	0.000505115	0.0048075	0.000471744	0.00160907	0.0215213	*	H
GH19	chitinase (EC 3.2.1.14); lysozyme (EC 3.2.1.17)	GH	Glycoside Hydrolases	0.00718576	0.00251662	0.00804591	0.00214727	0.230331	0.391197	ns	H
GH2	beta-galactosidase (EC 3.2.1.23) ; beta-mannosidase (EC 3.2.1.25); beta-glucuronidase (EC 3.2.1.31); alpha-L-arabinofuranosidase (EC 3.2.1.55); mannosylglycoprotein endo-beta-mannosidase (EC 3.2.1.152); exo-beta-glucosaminidase (EC 3.2.1.165); alpha-L-arabinopyranosidase (EC 3.2.1.-); beta-galacturonidase (EC 3.2.1.-); beta-xylosidase (EC 3.2.1.37); beta-D-galactofuranosidase (EC 3.2.1.146);	GH	Glycoside Hydrolases	0.0183512	0.000983672	0.0181796	0.00181237	0.306875	0.479352	ns	D
GH20	beta-hexosaminidase (EC 3.2.1.52); lacto-N-biosidase (EC 3.2.1.140); beta-1,6-N-acetylglucosaminidase (EC 3.2.1.-); beta-6-SO3-N-acetylglucosaminidase (EC 3.2.1.-)	GH	Glycoside Hydrolases	0.00564168	0.000867664	0.00569623	0.00148856	0.755813	0.860341	ns	H
GH23	lysozyme type G (EC 3.2.1.17); peptidoglycan lyase (EC 4.2.2.n1) also known in the literature as peptidoglycan lytic transglycosylase; chitinase (EC 3.2.1.14)	GH	Glycoside Hydrolases	0.027511	0.00286428	0.0278295	0.00290311	0.450102	0.602012	ns	H
GH24	lysozyme (EC 3.2.1.17)	GH	Glycoside Hydrolases	0.0049151	0.0014864	0.00506791	0.00115324	0.755813	0.860341	ns	H
GH25	lysozyme (EC 3.2.1.17)	GH	Glycoside Hydrolases	0.00994753	0.00132294	0.00982478	0.00115464	0.689278	0.819475	ns	D
GH26	beta-mannanase (EC 3.2.1.78); exo-beta-1,4-mannobiohydrolase (EC 3.2.1.100); beta-1,3-xylanase (EC 3.2.1.32); lichenase / endo-beta-1,3-1,4-glucanase (EC 3.2.1.73); mannobiose-producing exo-beta-mannanase (EC 3.2.1.-)	GH	Glycoside Hydrolases	0.000885319	0.000205698	0.000873861	0.000365834	0.450102	0.602012	ns	D
GH27	alpha-galactosidase (EC 3.2.1.22); alpha-N-acetylgalactosaminidase (EC 3.2.1.49); isomalto-dextranase (EC 3.2.1.94); beta-L-arabinopyranosidase (EC 3.2.1.88); galactan:galactan galactosyltransferase (EC 2.4.1.-)	GH	Glycoside Hydrolases	0.00186471	0.000203783	0.00206329	0.000220127	0.0455892	0.145613	ns	H
GH28	polygalacturonase (EC 3.2.1.15); exo-polygalacturonase (EC 3.2.1.67); exo-polygalacturonosidase (EC 3.2.1.82); rhamnogalacturonase (EC 3.2.1.171); rhamnogalacturonan alpha-1,2-galacturonohydrolase (EC 3.2.1.173); xylogalacturonan hydrolase (EC 3.2.1.-)	GH	Glycoside Hydrolases	0.00917339	0.00100415	0.00891062	0.000285307	0.119966	0.279052	ns	D
GH29	alpha-L-fucosidase (EC 3.2.1.51); alpha-1,3/1,4-L-fucosidase (EC 3.2.1.111)	GH	Glycoside Hydrolases	0.00272151	0.000176053	0.00356066	0.00164599	0.00388069	0.030758	*	H
GH3	beta-glucosidase (EC 3.2.1.21); xylan 1,4-beta-xylosidase (EC 3.2.1.37); beta-glucosylceramidase (EC 3.2.1.45); beta-N-acetylhexosaminidase (EC 3.2.1.52); alpha-L-arabinofuranosidase (EC 3.2.1.55); glucan 1,4-beta-glucosidase (EC 3.2.1.74); isoprimeverose-producing oligoxyloglucan hydrolase (EC 3.2.1.120); coniferin beta-glucosidase (EC 3.2.1.126); exo-1,3-1,4-glucanase (EC 3.2.1.-); beta-N-acety…	GH	Glycoside Hydrolases	0.0256798	0.000840503	0.0253108	0.00171107	0.266717	0.439058	ns	D
GH30	endo-beta-1,4-xylanase (EC 3.2.1.8); beta-glucosidase (3.2.1.21); beta-glucuronidase (EC 3.2.1.31); beta-xylosidase (EC 3.2.1.37); beta-fucosidase (EC 3.2.1.38); glucosylceramidase (EC 3.2.1.45); beta-1,6-glucanase (EC 3.2.1.75); glucuronoarabinoxylan endo-beta-1,4-xylanase (EC 3.2.1.136); endo-beta-1,6-galactanase (EC:3.2.1.164); [reducing end] beta-xylosidase (EC 3.2.1.-)	GH	Glycoside Hydrolases	0.000689287	0.000152376	0.000696241	0.000128815	0.824212	0.899905	ns	H
GH31	alpha-glucosidase (EC 3.2.1.20); alpha-galactosidase (EC 3.2.1.22); alpha-mannosidase (EC 3.2.1.24); alpha-1,3-glucosidase (EC 3.2.1.84); sucrase-isomaltase (EC 3.2.1.48) (EC 3.2.1.10); alpha-xylosidase (EC 3.2.1.177); alpha-glucan lyase (EC 4.2.2.13); isomaltosyltransferase (EC 2.4.1.-); oligosaccharide alpha-1,4-glucosyltransferase (EC 2.4.1.161); sulfoquinovosidase (EC 3.2.1.-); alpha-N-acetyl…	GH	Glycoside Hydrolases	0.00568366	0.00108196	0.00550198	0.00135976	0.824212	0.899905	ns	D
GH32	invertase (EC 3.2.1.26); endo-inulinase (EC 3.2.1.7); beta-2,6-fructan 6-levanbiohydrolase (EC 3.2.1.64); endo-levanase (EC 3.2.1.65); exo-inulinase (EC 3.2.1.80); fructan beta-(2,1)-fructosidase/1-exohydrolase (EC 3.2.1.153); fructan beta-(2,6)-fructosidase/6-exohydrolase (EC 3.2.1.154); sucrose:sucrose 1-fructosyltransferase (EC 2.4.1.99); fructan:fructan 1-fructosyltransferase (EC 2.4.1.100); …	GH	Glycoside Hydrolases	0.00620768	0.00040004	0.0054497	0.000200262	0.000862359	0.0210848	*	D
GH33	sialidase or neuraminidase (EC 3.2.1.18); trans-sialidase (EC 2.4.1.-); anhydrosialidase (EC 4.2.2.15); Kdo hydrolase (EC 3.2.1.-); 2-keto-3-deoxynononic acid hydrolase / KDNase (EC 3.2.1.-)	GH	Glycoside Hydrolases	0.00656687	0.000559675	0.00723088	0.00128767	0.398615	0.584271	ns	H
GH35	beta-galactosidase (EC 3.2.1.23); exo-beta-glucosaminidase (EC 3.2.1.165); exo-beta-1,4-galactanase (EC 3.2.1.-); beta-1,3-galactosidase (EC 3.2.1.-)	GH	Glycoside Hydrolases	0.00483377	0.000472234	0.00487974	0.000394757	0.450102	0.602012	ns	H
GH36	alpha-galactosidase (EC 3.2.1.22); alpha-N-acetylgalactosaminidase (EC 3.2.1.49); stachyose synthase (EC 2.4.1.67); raffinose synthase (EC 2.4.1.82)	GH	Glycoside Hydrolases	0.00499278	0.000940995	0.00409809	0.00072101	0.068535	0.203701	ns	D
GH37	alpha,alpha-trehalase (EC 3.2.1.28).	GH	Glycoside Hydrolases	0.00177	0.0003673	0.00160914	0.000236662	0.755813	0.860341	ns	D
GH38	alpha-mannosidase (EC 3.2.1.24); mannosyl-oligosaccharide alpha-1,2-mannosidase (EC 3.2.1.113); mannosyl-oligosaccharide alpha-1,3-1,6-mannosidase (EC 3.2.1.114); alpha-2-O-mannosylglycerate hydrolase (EC 3.2.1.170); mannosyl-oligosaccharide alpha-1,3-mannosidase (EC 3.2.1.-)	GH	Glycoside Hydrolases	0.00203954	0.000500766	0.00171739	0.000295376	0.119966	0.279052	ns	D
GH39	alpha-L-iduronidase (EC 3.2.1.76); beta-xylosidase (EC 3.2.1.37); alpha-L-arabinofuranosidase (EC 3.2.1.55); beta-glucosidase (EC 3.2.1.21); beta-galactosidase (EC 3.2.1.23)	GH	Glycoside Hydrolases	0.00832864	0.000661058	0.00839841	0.000594444	0.824212	0.899905	ns	H
GH4	maltose-6-phosphate glucosidase (EC 3.2.1.122); alpha-glucosidase (EC 3.2.1.20); alpha-galactosidase (EC 3.2.1.22); 6-phospho-beta-glucosidase (EC 3.2.1.86); alpha-glucuronidase (EC 3.2.1.139); alpha-galacturonase (EC 3.2.1.67); palatinase (EC 3.2.1.-)	GH	Glycoside Hydrolases	0.00768539	0.00146103	0.00486557	0.00112412	0.00118233	0.0210848	*	D
GH42	beta-galactosidase (EC 3.2.1.23); alpha-L-arabinopyranosidase (EC 3.2.1.-)	GH	Glycoside Hydrolases	0.00333499	0.000627423	0.00233556	0.000494711	0.00388069	0.030758	*	D
GH43	beta-xylosidase (EC 3.2.1.37); alpha-L-arabinofuranosidase (EC 3.2.1.55); xylanase (EC 3.2.1.8); alpha-1,2-L-arabinofuranosidase (EC 3.2.1.-); exo-alpha-1,5-L-arabinofuranosidase (EC 3.2.1.-); [inverting] exo-alpha-1,5-L-arabinanase (EC 3.2.1.-); beta-1,3-xylosidase (EC 3.2.1.-); [inverting] exo-alpha-1,5-L-arabinanase (EC 3.2.1.-); [inverting] endo-alpha-1,5-L-arabinanase (EC 3.2.1.99); exo-beta…	GH	Glycoside Hydrolases	0.0210038	0.00149867	0.0216793	0.00230325	0.563575	0.730939	ns	H
GH47	alpha-mannosidase (EC 3.2.1.113)	GH	Glycoside Hydrolases	0.000987044	0.000197376	0.00112973	0.000155429	0.100224	0.255333	ns	H
GH49	dextranase (EC 3.2.1.11); isopullulanase (EC 3.2.1.57); dextran 1,6-alpha-isomaltotriosidase (EC 3.2.1.95); sulfated arabinan endo-1,4-beta-L-arabinanase (EC 3.2.1.-)	GH	Glycoside Hydrolases	0.000699031	0.000172258	0.000860925	0.000128585	0.0367951	0.124987	ns	H
GH5	endo-beta-1,4-glucanase / cellulase (EC 3.2.1.4); endo-beta-1,4-xylanase (EC 3.2.1.8); beta-glucosidase (EC 3.2.1.21); beta-mannosidase (EC 3.2.1.25); beta-glucosylceramidase (EC 3.2.1.45); glucan beta-1,3-glucosidase (EC 3.2.1.58); exo-beta-1,4-glucanase / cellodextrinase (EC 3.2.1.74); glucan endo-1,6-beta-glucosidase (EC 3.2.1.75); mannan endo-beta-1,4-mannosidase (EC 3.2.1.78); cellulose beta…	GH	Glycoside Hydrolases	0.00766691	0.000623083	0.00776138	0.00120311	0.893973	0.942415	ns	H
GH50	beta-agarase (EC 3.2.1.81).	GH	Glycoside Hydrolases	0.000163363	5.51283e-05	0.000209302	6.67416e-05	0.100224	0.255333	ns	H
GH51	endoglucanase (EC 3.2.1.4); endo-beta-1,4-xylanase (EC 3.2.1.8); beta-xylosidase (EC 3.2.1.37); alpha-L-arabinofuranosidase (EC 3.2.1.55); lichenase / endo-beta-1,3-1,4-glucanase (EC 3.2.1.73)	GH	Glycoside Hydrolases	0.00416363	0.000638424	0.00408389	0.000381527	0.964565	0.982937	ns	D
GH53	endo-beta-1,4-galactanase (EC 3.2.1.89).	GH	Glycoside Hydrolases	0.00481094	0.000437693	0.00432115	0.000479759	0.0831631	0.231129	ns	D
GH55	exo-beta-1,3-glucanase (EC 3.2.1.58); endo-beta-1,3-glucanase (EC 3.2.1.39)	GH	Glycoside Hydrolases	0.00491683	0.000320237	0.0045962	0.000140703	0.0367951	0.124987	ns	D
GH57	alpha-amylase (EC 3.2.1.1); alpha-galactosidase (EC 3.2.1.22); amylopullulanase (EC 3.2.1.41); cyclomaltodextrinase (EC 3.2.1.54); branching enzyme (EC 2.4.1.18); 4-alpha-glucanotransferase (EC 2.4.1.25)	GH	Glycoside Hydrolases	0.00116773	0.000249246	0.00105366	0.000242988	0.350846	0.53249	ns	D
GH6	endoglucanase (EC 3.2.1.4); cellobiohydrolase (EC 3.2.1.91); lichenase / endo-beta-1,3-1,4-glucanase (EC 3.2.1.73); lichenase / endo-beta-1,3-1,4-glucanase (EC 3.2.1.73);	GH	Glycoside Hydrolases	0.00558528	0.000447344	0.00601774	0.000278469	0.0367951	0.124987	ns	H
GH63	processing alpha-glucosidase (EC 3.2.1.106); alpha-1,3-glucosidase (EC 3.2.1.84); alpha-glucosidase (EC 3.2.1.20); mannosylglycerate alpha-mannosidase / mannosylglycerate hydrolase (EC 3.2.1.170); glucosylglycerate hydrolase (EC 3.2.1.208)	GH	Glycoside Hydrolases	0.000287393	0.000149498	0.00024619	6.65361e-05	0.893973	0.942415	ns	D
GH65	alpha,alpha-trehalase (EC 3.2.1.28); maltose phosphorylase (EC 2.4.1.8); trehalose phosphorylase (EC 2.4.1.64); kojibiose phosphorylase (EC 2.4.1.230); trehalose-6-phosphate phosphorylase (EC 2.4.1.216); nigerose phosphorylase (EC 2.4.1.279); 3-O-alpha-glucopyranosyl-L-rhamnose phosphorylase (EC 2.4.1.282); 2-O-alpha-glucopyranosylglycerol: phosphate beta-glucosyltransferase (EC 2.4.1.-); alpha-g…	GH	Glycoside Hydrolases	0.00575856	0.000428973	0.00489762	0.000197666	0.000624338	0.0190869	*	D
GH66	cycloisomaltooligosaccharide glucanotransferase (EC 2.4.1.248); dextranase (EC 3.2.1.11).	GH	Glycoside Hydrolases	0.000400589	0.00010703	0.000433253	7.4097e-05	0.168447	0.333775	ns	H
GH67	alpha-glucuronidase (EC 3.2.1.139); xylan alpha-1,2-glucuronidase (EC 3.2.1.131)	GH	Glycoside Hydrolases	0.000277019	7.64996e-05	0.00031671	0.00014766	0.755813	0.860341	ns	H
GH68	levansucrase (EC 2.4.1.10); beta-fructofuranosidase (EC 3.2.1.26); inulosucrase (EC 2.4.1.9).	GH	Glycoside Hydrolases	0.000101379	5.67119e-05	7.94854e-05	4.37666e-05	0.450102	0.602012	ns	D
GH70	dextransucrase (EC 2.4.1.5); alternansucrase (EC 2.4.1.140); reuteransucrase (EC 2.4.1.-); alpha-4,6-glucanotransferase (EC 2.4.1.-); alpha-1,2-branched dextransucrase (EC 2.4.1.-); alpha-4,3-glucanotransferase (EC 2.4.1.-)	GH	Glycoside Hydrolases	0.000191321	0.000143066	0.000204245	0.000122313	0.625063	0.777694	ns	H
GH71	alpha-1,3-glucanase (EC 3.2.1.59).	GH	Glycoside Hydrolases	0.000805347	0.000132678	0.000930025	0.00013466	0.0455892	0.145613	ns	H
GH72	beta-1,3-glucanosyltransglycosylase (EC 2.4.1.-)	GH	Glycoside Hydrolases	0.00464111	0.000435339	0.00480977	0.000315131	0.398615	0.584271	ns	H
GH73	lysozyme (EC 3.2.1.17); mannosyl-glycoprotein endo-beta-N-acetylglucosaminidase (EC 3.2.1.96); peptidoglycan hydrolase with endo-beta-N-acetylglucosaminidase specificity (EC 3.2.1.-)	GH	Glycoside Hydrolases	0.0142261	0.00134396	0.0138627	0.00248429	1	1	ns	D
GH74	endoglucanase (EC 3.2.1.4); oligoxyloglucan reducing end-specific cellobiohydrolase (EC 3.2.1.150); xyloglucanase (EC 3.2.1.151)	GH	Glycoside Hydrolases	0.000241691	0.000112288	0.000457068	0.000200656	0.0185433	0.0862667	ns	H
GH76	alpha-1,6-mannanase (EC 3.2.1.101); alpha-glucosidase (EC 3.2.1.20)	GH	Glycoside Hydrolases	0.00325557	0.000303588	0.0032864	0.000318482	0.350846	0.53249	ns	H
GH77	amylomaltase or 4-alpha-glucanotransferase (EC 2.4.1.25)	GH	Glycoside Hydrolases	0.00191986	0.000346174	0.00209854	0.000160293	0.0455892	0.145613	ns	H
GH78	alpha-L-rhamnosidase (EC 3.2.1.40); rhamnogalacturonan alpha-L-rhamnohydrolase (EC 3.2.1.174); L-Rhap-alpha-1,3-D-Apif -specific alpha-1,3-L-rhamnosidase (EC 3.2.1.-)	GH	Glycoside Hydrolases	0.00505511	0.000427292	0.00491823	0.000302018	0.450102	0.602012	ns	D
GH8	chitosanase (EC 3.2.1.132); cellulase (EC 3.2.1.4); licheninase (EC 3.2.1.73); endo-1,4-beta-xylanase (EC 3.2.1.8); reducing-end-xylose releasing exo-oligoxylanase (EC 3.2.1.156)	GH	Glycoside Hydrolases	0.00058217	0.00017807	0.000552141	0.000217552	0.824212	0.899905	ns	D
GH84	N-acetyl beta-glucosaminidase (EC 3.2.1.52); hyaluronidase (EC 3.2.1.35); [protein]-3-O-(GlcNAc)-L-Ser/Thr beta-N-acetylglucosaminidase (EC 3.2.1.169)	GH	Glycoside Hydrolases	0.00132584	0.00031999	0.00103729	0.000501081	0.011332	0.0551146	ns	D
GH85	endo-beta-N-acetylglucosaminidase (EC 3.2.1.96)	GH	Glycoside Hydrolases	0.0011635	0.000481038	0.000569991	0.000249682	0.00388069	0.030758	*	D
GH88	d-4,5-unsaturated beta-glucuronyl hydrolase (EC 3.2.1.-)	GH	Glycoside Hydrolases	0.000646573	0.000135741	0.000550948	0.000112714	0.168447	0.333775	ns	D
GH89	alpha-N-acetylglucosaminidase (EC 3.2.1.50)	GH	Glycoside Hydrolases	0.00110068	0.000171024	0.00110072	0.000147171	1	1	ns	H
GH9	endoglucanase (EC 3.2.1.4); endo-beta-1,3(4)-glucanase / lichenase-laminarinase (EC 3.2.1.6); beta-glucosidase (EC 3.2.1.21); lichenase / endo-beta-1,3-1,4-glucanase (EC 3.2.1.73); exo-beta-1,4-glucanase / cellodextrinase (EC 3.2.1.74); cellobiohydrolase (EC 3.2.1.91); xyloglucan-specific endo-beta-1,4-glucanase / endo-xyloglucanase (EC 3.2.1.151); exo-beta-glucosaminidase (EC 3.2.1.165); endo-be…	GH	Glycoside Hydrolases	0.000542689	0.000138364	0.000613702	9.52295e-05	0.168447	0.333775	ns	H
GH91	inulin lyase [DFA-I-forming] (EC 4.2.2.17); inulin lyase [DFA-III-forming] (EC 4.2.2.18); difructofuranose 1,2':2,3' dianhydride hydrolase [DFA-IIIase] (EC 3.2.1.-)	GH	Glycoside Hydrolases	0.00121666	0.00212467	0.000226636	7.91036e-05	0.450102	0.602012	ns	D
GH92	mannosyl-oligosaccharide alpha-1,2-mannosidase (EC 3.2.1.113); mannosyl-oligosaccharide alpha-1,3-mannosidase (EC 3.2.1.-); mannosyl-oligosaccharide alpha-1,6-mannosidase (EC 3.2.1.-); alpha-mannosidase (EC 3.2.1.24); alpha-1,2-mannosidase (EC 3.2.1.-); alpha-1,3-mannosidase (EC 3.2.1.-); alpha-1,4-mannosidase (EC 3.2.1.-); mannosyl-1-phosphodiester alpha-1,P-mannosidase (EC 3.2.1.-)	GH	Glycoside Hydrolases	0.004266	0.00065702	0.00458741	0.00202052	0.625063	0.777694	ns	H
GH93	exo-alpha-L-1,5-arabinanase (EC 3.2.1.-)	GH	Glycoside Hydrolases	0.00053651	0.000110896	0.000492089	7.96406e-05	0.398615	0.584271	ns	D
GH94	cellobiose phosphorylase (EC 2.4.1.20); laminaribiose phosphorylase (EC 2.4.1.31); cellodextrin phosphorylase (EC 2.4.1.49); chitobiose phosphorylase (EC 2.4.1.-); cyclic beta-1,2-glucan synthase (EC 2.4.1.-); cellobionic acid phosphorylase (EC 2.4.1.321); beta-1,2-oligoglucan phosphorylase (EC 2.4.1.-)	GH	Glycoside Hydrolases	0.00129058	0.000347103	0.00135075	0.000218163	0.306875	0.479352	ns	H
GH95	alpha-L-fucosidase (EC 3.2.1.51); alpha-1,2-L-fucosidase (EC 3.2.1.63); alpha-L-galactosidase (EC 3.2.1.-)	GH	Glycoside Hydrolases	0.00225892	0.000320617	0.00208686	0.000578836	0.0831631	0.231129	ns	D
GH97	glucoamylase (EC 3.2.1.3); alpha-glucosidase (EC 3.2.1.20); alpha-galactosidase (EC 3.2.1.22)	GH	Glycoside Hydrolases	0.00297823	0.000459094	0.00336334	0.000778593	0.197621	0.364577	ns	H
GH99	glycoprotein endo-alpha-1,2-mannosidase (EC 3.2.1.130); mannan endo-1,2-alpha-mannanase (3.2.1.-)	GH	Glycoside Hydrolases	0.00345661	0.000358231	0.00348927	0.000239174	0.964565	0.982937	ns	H
GT1	UDP-glucuronosyltransferase (EC 2.4.1.17); zeatin O-beta-xylosyltransferase (EC 2.4.2.40); 2-hydroxyacylsphingosine 1-beta-galactosyltransferase (EC 2.4.1.45); N-acylsphingosine galactosyltransferase (EC 2.4.1.47); flavonol 3-O-glucosyltransferase (EC 2.4.1.91); anthocyanidin 3-O-glucosyltransferase (EC 2.4.1.115); sinapate 1-glucosyltransferase (EC 2.4.1.120); indole-3-acetate beta-glucosyltrans…	GT	Glycosyl Transferases	0.00302392	0.00105069	0.00254818	0.000191557	0.964565	0.982937	ns	D
GT10	galactoside alpha-1,3/1,4-L-fucosyltransferase (EC 2.4.1.65); galactoside alpha-1,3-L-fucosyltransferase (EC 2.4.1.152); glycoprotein alpha-1,3-L-fucosyltransferase (EC 2.4.1.214)	GT	Glycosyl Transferases	0.00106518	0.00014318	0.00111913	0.000237686	0.893973	0.942415	ns	H
GT101	beta-glucosyltransferase (EC 2.4.1.-)	GT	Glycosyl Transferases	0.000238263	9.06311e-05	0.000261825	0.000100116	0.755813	0.860341	ns	H
GT104	dTDP-beta-L-Rhap : arginine alpha-L-rhamnosyltransferase (EC 2.4.1.-)	GT	Glycosyl Transferases	0.00221173	0.000282169	0.00248333	0.000417713	0.168447	0.333775	ns	H
GT11	GDP-L-Fuc: galactoside alpha-1,2-L-fucosyltransferase (EC 2.4.1.69); GDP-L-Fuc: beta-LacNac alpha-1,3-L-fucosyltransferase (EC 2.4.1.-)	GT	Glycosyl Transferases	0.000612496	0.000167389	0.000865306	0.000267131	0.0294894	0.11474	ns	H
GT111	UDP-Galf: beta-1,3-galactofuranosyltransferase (EC 2.4.1.-)	GT	Glycosyl Transferases	0.000862016	0.000198676	0.000762949	0.000117722	0.100224	0.255333	ns	D
GT13	alpha-1,3-mannosyl-glycoprotein beta-1,2-N-acetylglucosaminyltransferase (EC 2.4.1.101)	GT	Glycosyl Transferases	0.00255393	0.000209419	0.00285649	0.000191547	0.00876353	0.0468849	*	H
GT14	beta-1,3-galactosyl-O-glycosyl-glycoprotein beta-1,6-N-acetylglucosaminyltransferase (EC 2.4.1.102); N-acetyllactosaminide beta-1,6-N-acetylglucosaminyltransferase (EC 2.4.1.150); protein O-beta-xylosyltransferase (EC 2.4.2.26); UDP-GlcA:arabinogalactan beta-glucuronosyltransferase (EC 2.4.1.-)	GT	Glycosyl Transferases	0.000523251	0.000147454	0.000506058	0.000158708	0.689278	0.819475	ns	D
GT17	beta-1,4-mannosyl-glycoprotein beta-1,4-N-acetylglucosaminyltransferase (EC 2.4.1.144).	GT	Glycosyl Transferases	0.000529224	0.000226004	0.000946727	0.000331336	0.00512852	0.0378449	*	H
GT19	lipid-A-disaccharide synthase (EC 2.4.1.182).	GT	Glycosyl Transferases	0.00852476	0.000628932	0.00827549	0.000245304	0.119966	0.279052	ns	D
GT2	cellulose synthase (EC 2.4.1.12); chitin synthase (EC 2.4.1.16); dolichyl-phosphate beta-D-mannosyltransferase (EC 2.4.1.83); dolichyl-phosphate beta-glucosyltransferase (EC 2.4.1.117); N-acetylglucosaminyltransferase (EC 2.4.1.-); N-acetylgalactosaminyltransferase (EC 2.4.1.-); hyaluronan synthase (EC 2.4.1.212); chitin oligosaccharide synthase (EC 2.4.1.-); beta-1,3-glucan synthase (EC 2.4.1.34…	GT	Glycosyl Transferases	0.171057	0.00888234	0.16513	0.00529294	0.068535	0.203701	ns	D
GT20	alpha,alpha-trehalose-phosphate synthase [UDP-forming] (EC 2.4.1.15); Glucosylglycerol-phosphate synthase (EC 2.4.1.213); trehalose-6-P phosphatase (EC 3.1.3.12); [retaining] GDP-valeniol: validamine 7-phosphate valeniolyltransferase (EC 2.-.-.-)	GT	Glycosyl Transferases	0.00198403	0.00025365	0.00152167	0.000217447	0.00291509	0.0283558	*	D
GT22	Dol-P-Man: Man6GlcNAc2-PP-Dol alpha-1,2-mannosyltransferase (EC 2.4.1.259); Dol-P-Man: Man8GlcNAc2-PP-Dol alpha-1,2-mannosyltransferase (EC 2.4.1.261); Dol-P-Man: Man2-GlcNAc-phosphatidylinositol alpha-1,2-mannosyltransferase (EC 2.4.1.-); Dol-P-Man: Man3-GlcNAc-phosphatidylinositol alpha-1,2-mannosyltransferase (EC 2.4.1.-)	GT	Glycosyl Transferases	0.00261405	0.000558638	0.00231508	0.000151859	0.50516	0.659173	ns	D
GT26	UDP-ManNAcA: beta-N-acetyl mannosaminuronyltransferase (EC 2.4.1.-); UDP-ManNAc: beta-N-acetyl-mannosaminyltransferase (EC 2.4.1.-); UDP-Glc: beta-1,4-glucosyltransferase (EC 2.4.1.-); beta-1,4-galactosyltransferase (EC 2.4.1.-)	GT	Glycosyl Transferases	0.00308808	0.000405708	0.00278345	0.000384451	0.0831631	0.231129	ns	D
GT28	1,2-diacylglycerol 3-beta-galactosyltransferase (EC 2.4.1.46); 1,2-diacylglycerol 3-beta-glucosyltransferase (EC 2.4.1.157); UDP-GlcNAc: Und-PP-MurAc-pentapeptide beta-N-acetylglucosaminyltransferase (EC 2.4.1.227); digalactosyldiacylglycerol synthase (EC 2.4.1.241)	GT	Glycosyl Transferases	0.0109006	0.00115761	0.0115698	0.000841866	0.230331	0.391197	ns	H
GT29	sialyltransferase (EC 2.4.99.-); beta-galactoside alpha-2,6-sialyltransferase (EC 2.4.99.1); alpha-N-acetylgalactosaminide alpha-2,6-sialyltransferase (EC 2.4.99.3); beta-galactoside alpha-2,3-sialyltransferase (EC 2.4.99.4); N-acetyllactosaminide alpha-2,3-sialyltransferase (EC 2.4.99.6); (alpha-N-acetyl-neuraminyl-2,3-beta-galactosyl-1,3)-N-acetylgalactosaminide alpha-2,6-sialyltransferase (EC …	GT	Glycosyl Transferases	0.00146262	0.000188544	0.00187505	0.000348894	0.00217375	0.0244833	*	H
GT3	glycogen synthase (EC 2.4.1.11).	GT	Glycosyl Transferases	0.000656829	0.000102136	0.000632293	0.000172123	0.689278	0.819475	ns	D
GT30	CMP-beta-KDO: alpha-3-deoxy-D-manno-octulosonic-acid (KDO) transferase (EC 2.4.99.-).	GT	Glycosyl Transferases	0.00450216	0.000477792	0.00371805	0.000330781	0.00217375	0.0244833	*	D
GT31	N-acetyllactosaminide beta-1,3-N-acetylglucosaminyltransferase (EC 2.4.1.149); Glycoprotein-N-acetylgalactosamine 3-beta-galactosyltransferase (EC 2.4.1.122); fucose-specific beta-1,3-N-acetylglucosaminyltransferase (EC 2.4.1.-); globotriosylceramide beta-1,3-GalNAc transferase (EC 2.4.1.79); chondroitin synthase (beta-1,3-GlcUA and beta-1,4-GalNAc transferase (EC 2.4.1.175); chondroitin beta-1,3…	GT	Glycosyl Transferases	0.000147149	3.35676e-05	0.000152876	5.95978e-05	0.450102	0.602012	ns	H
GT32	alpha-1,6-mannosyltransferase (EC 2.4.1.-); alpha-1,4-N-acetylglucosaminyltransferase (EC 2.4.1.-); alpha-1,4-N-acetylgalactosaminyltransferase (EC 2.4.1.-); GDP-Man: inositol-phosphorylceramide transferase (EC 2.4.1.-); UDP-Gal: beta-galactoside alpha-1,4-galactosyltransferase (EC 2.4.1.-); UDP-Gal: lactose/N-acetyl-lactosamine alpha-1,4-galactosyltransferase (EC 2.4.1.-); UDP-Glc: protein alpha…	GT	Glycosyl Transferases	0.00359649	0.000665844	0.00327904	0.000128564	0.0560914	0.173965	ns	D
GT34	UDP-Gal: galactomannan alpha-1,6-galactosyltransferase (EC 2.4.1.-); UDP-Xyl: xyloglucan alpha-1,6-xylosyltransferase (EC 2.4.2.39); alpha-1,2-galactosyltransferase (EC 2.4.1.-)	GT	Glycosyl Transferases	0.000186481	8.51178e-05	0.00021029	7.99897e-05	0.50516	0.659173	ns	H
GT35	glycogen or starch phosphorylase (EC 2.4.1.1).	GT	Glycosyl Transferases	0.00896588	0.00084794	0.00902386	0.000541136	0.689278	0.819475	ns	H
GT39	Dol-P-Man: protein alpha-mannosyltransferase (EC 2.4.1.109)	GT	Glycosyl Transferases	0.000239107	7.02385e-05	0.000452534	0.000144277	0.00118233	0.0210848	*	H
GT4	sucrose synthase (EC 2.4.1.13); sucrose-phosphate synthase (EC 2.4.1.14); alpha-glucosyltransferase (EC 2.4.1.52); lipopolysaccharide N-acetylglucosaminyltransferase (EC 2.4.1.56); phosphatidylinositol alpha-mannosyltransferase (EC 2.4.1.57); GDP-Man: Man1GlcNAc2-PP-dolichol alpha-1,3-mannosyltransferase (EC 2.4.1.132); GDP-Man: Man3GlcNAc2-PP-dolichol/Man4GlcNAc2-PP-dolichol alpha-1,2-mannosyltr…	GT	Glycosyl Transferases	0.0896403	0.00310121	0.0909273	0.00243693	0.266717	0.439058	ns	H
GT41	UDP-GlcNAc: peptide beta-N-acetylglucosaminyltransferase (EC 2.4.1.255); UDP-Glc: peptide N-beta-glucosyltransferase (EC 2.4.1.-)	GT	Glycosyl Transferases	0.00185226	0.000634476	0.00129185	0.000238167	0.0294894	0.11474	ns	D
GT47	heparan beta-glucuronyltransferase (EC 2.4.1.225); xyloglucan beta-galactosyltransferase (EC 2.4.1.-); heparan synthase (EC 2.4.1.-); arabinan alpha-L-arabinosyltransferase (EC 2.4.2.-).	GT	Glycosyl Transferases	0.00284604	0.000315517	0.00261405	0.000157822	0.100224	0.255333	ns	D
GT49	beta-1,3-N-acetylglucosaminyltransferase (EC 2.4.1.-).	GT	Glycosyl Transferases	0.000299087	8.78556e-05	0.000323065	4.98056e-05	0.689278	0.819475	ns	H
GT5	UDP-Glc: glycogen glucosyltransferase (EC 2.4.1.11); ADP-Glc: starch glucosyltransferase (EC 2.4.1.21); NDP-Glc: starch glucosyltransferase (EC 2.4.1.242); UDP-Glc: alpha-1,3-glucan synthase (EC 2.4.1.183) UDP-Glc: alpha-1,4-glucan synthase (EC 2.4.1.-)	GT	Glycosyl Transferases	0.0048154	0.00078492	0.00527784	0.000566394	0.168447	0.333775	ns	H
GT51	murein polymerase (EC 2.4.1.129).	GT	Glycosyl Transferases	0.0156303	0.000725423	0.016126	0.000736745	0.168447	0.333775	ns	H
GT57	Dol-P-Glc: alpha-1,3-glucosyltransferase (EC 2.4.1.-)	GT	Glycosyl Transferases	0.000201412	6.58865e-05	0.000202258	4.49174e-05	0.893973	0.942415	ns	H
GT61	beta-1,2-xylosyltransferase (EC 2.4.2.38) ; protein O-beta-N-acetylglucosaminyltransferase (EC 2.4.1.94) ; xylan alpha-1,3-arabinofuranosyltransferase (EC 2.4.2.-) ;	GT	Glycosyl Transferases	0.00248283	0.000337407	0.00281937	0.000299627	0.100224	0.255333	ns	H
GT64	UDP-GlcNAc: heparan alpha-N-acetylhexosaminyltransferase (EC 2.4.1.224)	GT	Glycosyl Transferases	0.000144674	4.32644e-05	0.000246651	0.000112071	0.00388069	0.030758	*	H
GT66	dolichyl-diphosphooligosaccharideâ€”protein glycotransferase (EC 2.4.99.18); undecaprenyl-diphosphooligosaccharideâ€”protein glycotransferase (EC 2.4.99.19)	GT	Glycosyl Transferases	0.00254797	0.000352274	0.00303802	0.000467736	0.0294894	0.11474	ns	H
GT68	GDP-Fuc: protein O-alpha-fucosyltransferase (EC 2.4.1.-)	GT	Glycosyl Transferases	0.00264485	0.000465629	0.00337541	0.000412842	0.00512852	0.0378449	*	H
GT7	lactose synthase (EC 2.4.1.22); beta-N-acetylglucosaminyl-glycopeptide beta-1,4-galactosyltransferase (EC 2.4.1.38); N-acetyllactosamine synthase (EC 2.4.1.90); xylosylprotein beta-4-galactosyltransferase (EC 2.4.1.133); UDP-Gal: neolactotriaosylceramide beta-1,4-galactosyltransferase (EC 2.4.1.275); beta-1,4-N-acetylglucosaminyltransferase (EC 2.4.1.-); UDP-GalNAc: beta-1,3-glucuronyl-N-acetylga…	GT	Glycosyl Transferases	0.000875538	0.000101978	0.000869931	0.000108108	0.893973	0.942415	ns	D
GT77	alpha-xylosyltransferase (EC 2.4.2.39); alpha-1,3-galactosyltransferase (EC 2.4.1.37); arabinosyltransferase (EC 2.4.2.-); arabinosyltransferase (EC 2.4.2.-)	GT	Glycosyl Transferases	0.0119498	0.00820897	0.0074609	0.000547626	0.350846	0.53249	ns	D
GT8	lipopolysaccharide alpha-1,3-galactosyltransferase (EC 2.4.1.44); UDP-Glc: (glucosyl)lipopolysaccharide alpha-1,2-glucosyltransferase (EC 2.4.1.-); lipopolysaccharide glucosyltransferase 1 (EC 2.4.1.58); glycogenin glucosyltransferase (EC 2.4.1.186); inositol 1-alpha-galactosyltransferase (galactinol synthase) (EC 2.4.1.123); homogalacturonan alpha-1,4-galacturonosyltransferase (EC 2.4.1.43); UDP…	GT	Glycosyl Transferases	0.0127633	0.00103545	0.0115968	0.000618257	0.00876353	0.0468849	*	D
GT80	beta-galactoside alpha-2,6-sialyltransferase (EC 2.4.99.1); beta-galactoside alpha-2,3-sialyltransferase (EC 2.4.99.4)	GT	Glycosyl Transferases	0.000832075	8.22914e-05	0.000785092	0.000221087	0.50516	0.659173	ns	D
GT81	NDP-Glc: glucosyl-3-phosphoglycerate synthase (EC 2.4.1.266); NDP-Man: mannosyl-3-phosphoglycerate synthase (EC 2.4.1.217);	GT	Glycosyl Transferases	0.00015989	3.84658e-05	0.000233246	4.78059e-05	0.00876353	0.0468849	*	H
GT83	undecaprenyl phosphate-alpha-L-Ara4N: 4-amino-4-deoxy-beta-L-arabinosyltransferase (EC 2.4.2.43); dodecaprenyl phosphate-beta-galacturonic acid: lipopolysaccharide core alpha-galacturonosyl transferase (EC 2.4.1.-)	GT	Glycosyl Transferases	0.00282954	0.000510875	0.00237214	0.000272619	0.0294894	0.11474	ns	D
GT87	polyprenol-P-Man: alpha-1,2-mannosyltransferase (EC 2.4.1.-)	GT	Glycosyl Transferases	0.00130974	0.000248035	0.00121747	0.000138549	0.755813	0.860341	ns	D
GT9	lipopolysaccharide N-acetylglucosaminyltransferase (EC 2.4.1.56); heptosyltransferase (EC 2.4.-.-).	GT	Glycosyl Transferases	0.00851414	0.00140942	0.00682668	0.000740955	0.0067284	0.0423493	*	D
GT90	UDP-Xyl: (mannosyl) glucuronoxylomannan/galactoxylomannan beta-1,2-xylosyltransferase (EC 2.4.2.-); UDP-Glc: protein O-beta-glucosyltransferase (EC 2.4.1.-); UDP-Xyl: protein O-beta-xylosyltransferase (EC 2.4.2.-)	GT	Glycosyl Transferases	0.00166085	0.000514893	0.00183133	0.000231839	0.230331	0.391197	ns	H
GT96	UDP-Gal: peptidyl serine alpha-galactosyltransferase (EC 2.4.1.-)	GT	Glycosyl Transferases	0.00128279	0.000233235	0.0014007	0.000239677	0.197621	0.364577	ns	H
PL1	pectate lyase (EC 4.2.2.2); exo-pectate lyase (EC 4.2.2.9); pectin lyase (EC 4.2.2.10).	PL	Polysaccharide Lyases	0.00140897	0.000397928	0.00144423	0.000479365	0.824212	0.899905	ns	H
PL10	pectate lyase (EC 4.2.2.2)	PL	Polysaccharide Lyases	0.000391143	0.000106742	0.000473709	0.000200399	0.450102	0.602012	ns	H
PL11	rhamnogalacturonan endolyase (EC 4.2.2.23); rhamnogalacturonan exolyase (EC 4.2.2.24)	PL	Polysaccharide Lyases	0.000621141	0.000205137	0.000642021	0.000281875	0.824212	0.899905	ns	H
PL12	heparin-sulfate lyase (EC 4.2.2.8); heparin lyase / heparin lyase I (EC 4.2.2.7)	PL	Polysaccharide Lyases	0.00039011	0.000102503	0.000309073	9.77055e-05	0.230331	0.391197	ns	D
PL17	alginate lyase (EC 4.2.2.3); oligoalginate lyase (EC 4.2.2.26)	PL	Polysaccharide Lyases	0.000301704	0.000142347	0.00016355	6.13229e-05	0.0294894	0.11474	ns	D
PL26	rhamnogalacturonan exolyase (EC 4.2.2.24).	PL	Polysaccharide Lyases	8.1707e-05	5.77363e-05	0.000118124	6.1255e-05	0.197621	0.364577	ns	H
PL33	hyaluronate lyase (EC 4.2.2.1); gellan lyase (EC 4.2.2.25); chondroitin sulfate lyase (EC 4.2.2.20)	PL	Polysaccharide Lyases	0.000248756	6.91116e-05	0.000361394	0.000156036	0.0831631	0.231129	ns	H
PL40	ulvan lyase (EC 4.2.2.-)	PL	Polysaccharide Lyases	0.000235955	0.000108587	0.000141781	3.88753e-05	0.0367951	0.124987	ns	D
PL8	hyaluronate lyase (EC 4.2.2.1); chondroitin AC lyase (EC 4.2.2.5); xanthan lyase (EC 4.2.2.12); chondroitin ABC lyase (EC 4.2.2.20); heparin lyase / heparin lyase I (EC 4.2.2.7)	PL	Polysaccharide Lyases	0.00230733	0.000359749	0.00246595	0.000503467	0.625063	0.777694	ns	H
PL9	pectate lyase (EC 4.2.2.2); exopolygalacturonate lyase (EC 4.2.2.9); thiopeptidoglycan lyase (EC 4.2.2.-); rhamnogalacturonan endolyase (EC 4.2.2.23)	PL	Polysaccharide Lyases	0.000362629	7.37621e-05	0.000521681	8.93271e-05	0.00291509	0.0283558	*	H
